# Supplementary material for: Recurrent deletions in clonal hematopoiesis are driven by microhomology-mediated end joining
Source: Nat Commun. 2021 Apr 28;12:2455. doi: 10.1038/s41467-021-22803-y (PMC8080710; doi:10.1038/s41467-021-22803-y)
Supplement: Supplementary file 4 — Source Data [file 41467_2021_22803_MOESM4_ESM.xlsx]

## Sheet: Figure 1a
Gene name	ENST	Gene CDS length	HGNC ID	Sample name	ID_sample	ID_tumour	Primary site	Site subtype 1	Site subtype 2	Site subtype 3	Primary histology	Histology subtype 1	Histology subtype 2	Histology subtype 3	Genome-wide screen	Mutation ID	Mutation CDS	Mutation AA	Mutation Description	Mutation zygosity	LOH	GRCh	Mutation genome position	Mutation strand	SNP	Resistance Mutation	FATHMM prediction	FATHMM score	Mutation somatic status	Pubmed_PMID	ID_STUDY	Sample Type	Tumour origin	Age	gene_count	p_count	position_count	chr	start	end	del_count	start.minus.19	end.plus.20	fasta_coordinates	fasta	MH_sequence	MH.length	del.length	del.MH.length.ratio
ASXL1	ENST00000306058	4611	18318	6TFJJK	2762917	2621176	thyroid	NS	NS	NS	carcinoma	anaplastic_carcinoma	NS	NS	n	COSM7340594	c.199_203delTATAA	p.Y67fs*34	Deletion - Frameshift		u	37	20:30956888-30956892	+		-		NA	Variant of unknown origin	29615459	NA	NS	metastasis	77	170	1	1	20	30956888	30956892	2	30956868	30956912	20:30956868-30956912	AGGAGGAGAGGGGTTGTTTTATAAACTGCCTGGCCGAATCAGCC		0	5	#DIV/0!
ASXL1	ENST00000375687	4626	18318	1977	2777179	2635315	haematopoietic_and_lymphoid_tissue	NS	NS	NS	haematopoietic_neoplasm	polycythaemia_vera	NS	NS	n	COSM7410110	c.1539_1549del11	p.T514fs*11	Deletion - Frameshift		u	37	20:31021540-31021550	+		-		NA	Variant of unknown origin	30304655	NA	blood-bone marrow	NS	NA	496	1	1	20	31021540	31021550	1	31021520	31021570	20:31021520-31021570	TTCCTAGCCTGCCTCAGGAAACTGTGGATCAGGAACCCAAGGATCAGAAG	A	1	11	11
ASXL1	ENST00000375687	4626	18318	P-0009324-T02-IM5	2725270	2584091	NS	NS	NS	NS	malignant_melanoma	NS	NS	NS	n	COSM6968773	c.1622_1626delGGCTT	p.L542fs*7	Deletion - Frameshift	het	u	37	20:31021623-31021627	+		-		NA	Confirmed somatic variant	28481359	NA	surgery-fixed	metastasis	NA	496	2	2	20	31021623	31021627	2	31021603	31021647	20:31021603-31021647	TTTCCCGAAAAGAAGCCCCGGCTTGAAGATCGTCAGTCCTTTCG	G	1	5	5
ASXL1	ENST00000375687	4626	18318	1359	2776885	2635021	haematopoietic_and_lymphoid_tissue	NS	NS	NS	haematopoietic_neoplasm	myelofibrosis	NS	NS	n	COSM7409857	c.1743_1756del14	p.P582fs*32	Deletion - Frameshift		u	37	20:31022258-31022271	+		-		NA	Variant of unknown origin	30304655	NA	blood-bone marrow	NS	NA	496	1	1	20	31022258	31022271	1	31022238	31022291	20:31022238-31022291	AACTTTCACGTATCAAACCACCCTGGGTGGTTAAAGGTCAGCCCACTTACCAG	A	1	14	14
ASXL1	ENST00000375687	4626	18318	1522431	1522431	1444803	haematopoietic_and_lymphoid_tissue	NS	NS	NS	haematopoietic_neoplasm	myelodysplastic_syndrome	5q-myelodysplastic_syndrome	NS	n	COSM96519	c.1776_1840del65	p.Q592fs*5	Deletion - Frameshift	het	u	37	20:31022291-31022355	+		-		NA	Variant of unknown origin	21576631	NA	blood-bone marrow	NS	85	496	1	1	20	31022291	31022355	1	31022271	31022375	20:31022271-31022375	AAGGTCAGCCCACTTACCAGATATGCCCCCGGATCATCCCCACCACGGAGTCCTCCTGCCGGGGTTGGACTGGCGCCAGGACCCTCGCAGACATTAAAGCCCGT		0	65	#DIV/0!
ASXL1	ENST00000375687	4626	18318	2780725	2780725	2638572	haematopoietic_and_lymphoid_tissue	NS	NS	NS	haematopoietic_neoplasm	myelodysplastic-myeloproliferative_neoplasm	NS	NS	n	COSM7412696	c.1777_1781delATATG	p.I593fs*24	Deletion - Frameshift		u	37	20:31022292-31022296	+		-		NA	Variant of unknown origin	26728869	NA	blood-bone marrow	NS	86	496	1	1	20	31022292	31022296	1	31022272	31022316	20:31022272-31022316	AGGTCAGCCCACTTACCAGATATGCCCCCGGATCATCCCCACCA	G	1	5	5
ASXL1	ENST00000375687	4626	18318	1751947	1751947	1656760	haematopoietic_and_lymphoid_tissue	NS	NS	NS	haematopoietic_neoplasm	acute_myeloid_leukaemia_associated_with_MDS	NS	NS	n	COSM307768	c.1863_1873del11	p.L622fs*9	Deletion - Frameshift		u	37	20:31022378-31022388	+		-		NA	Variant of unknown origin	22912701	NA	blood-bone marrow	secondary	65	496	2	2	20	31022378	31022388	2	31022358	31022408	20:31022358-31022408	CAGACATTAAAGCCCGTGCTCTGCAGGTCCGAGGGGCGAGAGGTCACCAC	C	1	11	11
ASXL1	ENST00000375687	4626	18318	1751946	1751946	1656759	haematopoietic_and_lymphoid_tissue	NS	NS	NS	haematopoietic_neoplasm	myelodysplastic_syndrome	refractory_anaemia_with_excess_blasts	NS	n	COSM307768	c.1863_1873del11	p.L622fs*9	Deletion - Frameshift		u	37	20:31022378-31022388	+		-		NA	Variant of unknown origin	22912701	NA	blood-bone marrow	NS	65	496	2	2	20	31022378	31022388	2	31022358	31022408	20:31022358-31022408	CAGACATTAAAGCCCGTGCTCTGCAGGTCCGAGGGGCGAGAGGTCACCAC	C	1	11	11
ASXL1	ENST00000375687	4626	18318	TCGA-BG-A0W1-01	1783444	1687443	endometrium	NS	NS	NS	carcinoma	endometrioid_carcinoma	NS	NS	y	COSM1025726	c.1876_1885del10	p.G626fs*74	Deletion - Frameshift	het	u	37	20:31022391-31022400	+		-		NA	Variant of unknown origin	NA	419	fresh/frozen - NOS	primary	89	496	1	1	20	31022391	31022400	1	31022371	31022420	20:31022371-31022420	CCGTGCTCTGCAGGTCCGAGGGGCGAGAGGTCACCACTGCCATAGAGAG	G	1	10	10
ASXL1	ENST00000375687	4626	18318	PD7819a	1578237	1499657	haematopoietic_and_lymphoid_tissue	NS	NS	NS	haematopoietic_neoplasm	acute_myeloid_leukaemia	NS	NS	n	COSM5944377	c.1888_1892delCACCA	p.H630fs*3	Deletion - Frameshift		u	37	20:31022403-31022407	+		-		NA	Variant of unknown origin	27276561	NA	NS	NS	NA	496	14	14	20	31022403	31022407	14	31022383	31022427	20:31022383-31022427	GGTCCGAGGGGCGAGAGGTCACCACTGCCATAGAGAGGCGGCCA	C	1	5	5
ASXL1	ENST00000375687	4626	18318	PD11124a	1738713	1644544	haematopoietic_and_lymphoid_tissue	NS	NS	NS	haematopoietic_neoplasm	acute_myeloid_leukaemia	NS	NS	n	COSM5944377	c.1888_1892delCACCA	p.H630fs*3	Deletion - Frameshift		u	37	20:31022403-31022407	+		-		NA	Variant of unknown origin	27276561	NA	NS	NS	NA	496	14	14	20	31022403	31022407	14	31022383	31022427	20:31022383-31022427	GGTCCGAGGGGCGAGAGGTCACCACTGCCATAGAGAGGCGGCCA	C	1	5	5
ASXL1	ENST00000375687	4626	18318	PD8108a	1578526	1499946	haematopoietic_and_lymphoid_tissue	NS	NS	NS	haematopoietic_neoplasm	acute_myeloid_leukaemia	NS	NS	n	COSM5944377	c.1888_1892delCACCA	p.H630fs*3	Deletion - Frameshift		u	37	20:31022403-31022407	+		-		NA	Variant of unknown origin	27276561	NA	NS	NS	NA	496	14	14	20	31022403	31022407	14	31022383	31022427	20:31022383-31022427	GGTCCGAGGGGCGAGAGGTCACCACTGCCATAGAGAGGCGGCCA	C	1	5	5
ASXL1	ENST00000375687	4626	18318	PD9218a	1631729	1548599	haematopoietic_and_lymphoid_tissue	NS	NS	NS	haematopoietic_neoplasm	acute_myeloid_leukaemia	NS	NS	n	COSM5944377	c.1888_1892delCACCA	p.H630fs*3	Deletion - Frameshift		u	37	20:31022403-31022407	+		-		NA	Variant of unknown origin	27276561	NA	NS	NS	NA	496	14	14	20	31022403	31022407	14	31022383	31022427	20:31022383-31022427	GGTCCGAGGGGCGAGAGGTCACCACTGCCATAGAGAGGCGGCCA	C	1	5	5
ASXL1	ENST00000375687	4626	18318	PD10790a	1738379	1644210	haematopoietic_and_lymphoid_tissue	NS	NS	NS	haematopoietic_neoplasm	acute_myeloid_leukaemia	NS	NS	n	COSM5944377	c.1888_1892delCACCA	p.H630fs*3	Deletion - Frameshift		u	37	20:31022403-31022407	+		-		NA	Variant of unknown origin	27276561	NA	NS	NS	NA	496	14	14	20	31022403	31022407	14	31022383	31022427	20:31022383-31022427	GGTCCGAGGGGCGAGAGGTCACCACTGCCATAGAGAGGCGGCCA	C	1	5	5
ASXL1	ENST00000375687	4626	18318	PD8420a	1578838	1500258	haematopoietic_and_lymphoid_tissue	NS	NS	NS	haematopoietic_neoplasm	acute_myeloid_leukaemia	NS	NS	n	COSM5944377	c.1888_1892delCACCA	p.H630fs*3	Deletion - Frameshift		u	37	20:31022403-31022407	+		-		NA	Variant of unknown origin	27276561	NA	NS	NS	NA	496	14	14	20	31022403	31022407	14	31022383	31022427	20:31022383-31022427	GGTCCGAGGGGCGAGAGGTCACCACTGCCATAGAGAGGCGGCCA	C	1	5	5
ASXL1	ENST00000375687	4626	18318	PD8107a	1578525	1499945	haematopoietic_and_lymphoid_tissue	NS	NS	NS	haematopoietic_neoplasm	acute_myeloid_leukaemia	NS	NS	n	COSM5944377	c.1888_1892delCACCA	p.H630fs*3	Deletion - Frameshift		u	37	20:31022403-31022407	+		-		NA	Variant of unknown origin	27276561	NA	NS	NS	NA	496	14	14	20	31022403	31022407	14	31022383	31022427	20:31022383-31022427	GGTCCGAGGGGCGAGAGGTCACCACTGCCATAGAGAGGCGGCCA	C	1	5	5
ASXL1	ENST00000375687	4626	18318	PD11089a	1738678	1644509	haematopoietic_and_lymphoid_tissue	NS	NS	NS	haematopoietic_neoplasm	acute_myeloid_leukaemia	NS	NS	n	COSM5944377	c.1888_1892delCACCA	p.H630fs*3	Deletion - Frameshift		u	37	20:31022403-31022407	+		-		NA	Variant of unknown origin	27276561	NA	NS	NS	NA	496	14	14	20	31022403	31022407	14	31022383	31022427	20:31022383-31022427	GGTCCGAGGGGCGAGAGGTCACCACTGCCATAGAGAGGCGGCCA	C	1	5	5
ASXL1	ENST00000375687	4626	18318	PD8153a	1578571	1499991	haematopoietic_and_lymphoid_tissue	NS	NS	NS	haematopoietic_neoplasm	acute_myeloid_leukaemia	NS	NS	n	COSM5944377	c.1888_1892delCACCA	p.H630fs*3	Deletion - Frameshift		u	37	20:31022403-31022407	+		-		NA	Variant of unknown origin	27276561	NA	NS	NS	NA	496	14	14	20	31022403	31022407	14	31022383	31022427	20:31022383-31022427	GGTCCGAGGGGCGAGAGGTCACCACTGCCATAGAGAGGCGGCCA	C	1	5	5
ASXL1	ENST00000375687	4626	18318	PD8583a	1579014	1500421	haematopoietic_and_lymphoid_tissue	NS	NS	NS	haematopoietic_neoplasm	acute_myeloid_leukaemia	NS	NS	n	COSM5944377	c.1888_1892delCACCA	p.H630fs*3	Deletion - Frameshift		u	37	20:31022403-31022407	+		-		NA	Variant of unknown origin	27276561	NA	NS	NS	NA	496	14	14	20	31022403	31022407	14	31022383	31022427	20:31022383-31022427	GGTCCGAGGGGCGAGAGGTCACCACTGCCATAGAGAGGCGGCCA	C	1	5	5
ASXL1	ENST00000375687	4626	18318	PD11134a	1738723	1644554	haematopoietic_and_lymphoid_tissue	NS	NS	NS	haematopoietic_neoplasm	acute_myeloid_leukaemia	NS	NS	n	COSM5944377	c.1888_1892delCACCA	p.H630fs*3	Deletion - Frameshift		u	37	20:31022403-31022407	+		-		NA	Variant of unknown origin	27276561	NA	NS	NS	NA	496	14	14	20	31022403	31022407	14	31022383	31022427	20:31022383-31022427	GGTCCGAGGGGCGAGAGGTCACCACTGCCATAGAGAGGCGGCCA	C	1	5	5
ASXL1	ENST00000375687	4626	18318	PD8457a	1578875	1500295	haematopoietic_and_lymphoid_tissue	NS	NS	NS	haematopoietic_neoplasm	acute_myeloid_leukaemia	NS	NS	n	COSM5944377	c.1888_1892delCACCA	p.H630fs*3	Deletion - Frameshift		u	37	20:31022403-31022407	+		-		NA	Variant of unknown origin	27276561	NA	NS	NS	NA	496	14	14	20	31022403	31022407	14	31022383	31022427	20:31022383-31022427	GGTCCGAGGGGCGAGAGGTCACCACTGCCATAGAGAGGCGGCCA	C	1	5	5
ASXL1	ENST00000375687	4626	18318	PD9381a	1631892	1548762	haematopoietic_and_lymphoid_tissue	NS	NS	NS	haematopoietic_neoplasm	acute_myeloid_leukaemia	NS	NS	n	COSM5944377	c.1888_1892delCACCA	p.H630fs*3	Deletion - Frameshift		u	37	20:31022403-31022407	+		-		NA	Variant of unknown origin	27276561	NA	NS	NS	NA	496	14	14	20	31022403	31022407	14	31022383	31022427	20:31022383-31022427	GGTCCGAGGGGCGAGAGGTCACCACTGCCATAGAGAGGCGGCCA	C	1	5	5
ASXL1	ENST00000375687	4626	18318	PD8112a	1578530	1499950	haematopoietic_and_lymphoid_tissue	NS	NS	NS	haematopoietic_neoplasm	acute_myeloid_leukaemia	NS	NS	n	COSM5944377	c.1888_1892delCACCA	p.H630fs*3	Deletion - Frameshift		u	37	20:31022403-31022407	+		-		NA	Variant of unknown origin	27276561	NA	NS	NS	NA	496	14	14	20	31022403	31022407	14	31022383	31022427	20:31022383-31022427	GGTCCGAGGGGCGAGAGGTCACCACTGCCATAGAGAGGCGGCCA	C	1	5	5
ASXL1	ENST00000375687	4626	18318	HD-0321	1327048	1237543	haematopoietic_and_lymphoid_tissue	NS	NS	NS	haematopoietic_neoplasm	chronic_myelomonocytic_leukaemia	NS	NS	n	COSM41716	c.1888_1909del22	p.H630fs*66	Deletion - Frameshift		u	37	20:31022403-31022424	+		-		NA	Variant of unknown origin	19388938	NA	blood-bone marrow	NS	55	496	4	4	20	31022403	31022424	4	31022383	31022444	20:31022383-31022444	GGTCCGAGGGGCGAGAGGTCACCACTGCCATAGAGAGGCGGCCACCACTGCCATCGGAGGG	C	1	22	22
ASXL1	ENST00000375687	4626	18318	HD-0404	1327055	1237550	haematopoietic_and_lymphoid_tissue	NS	NS	NS	haematopoietic_neoplasm	chronic_myelomonocytic_leukaemia	NS	NS	n	COSM41716	c.1888_1909del22	p.H630fs*66	Deletion - Frameshift		u	37	20:31022403-31022424	+		-		NA	Variant of unknown origin	19388938	NA	blood-bone marrow	NS	88	496	4	4	20	31022403	31022424	4	31022383	31022444	20:31022383-31022444	GGTCCGAGGGGCGAGAGGTCACCACTGCCATAGAGAGGCGGCCACCACTGCCATCGGAGGG	C	1	22	22
ASXL1	ENST00000375687	4626	18318	HD-0230	1327069	1237564	haematopoietic_and_lymphoid_tissue	NS	NS	NS	haematopoietic_neoplasm	chronic_myelomonocytic_leukaemia	NS	NS	n	COSM41716	c.1888_1909del22	p.H630fs*66	Deletion - Frameshift		u	37	20:31022403-31022424	+		-		NA	Variant of unknown origin	19388938	NA	blood-bone marrow	NS	83	496	4	4	20	31022403	31022424	4	31022383	31022444	20:31022383-31022444	GGTCCGAGGGGCGAGAGGTCACCACTGCCATAGAGAGGCGGCCACCACTGCCATCGGAGGG	C	1	22	22
ASXL1	ENST00000375687	4626	18318	HD-0601	1665496	1578910	haematopoietic_and_lymphoid_tissue	NS	NS	NS	haematopoietic_neoplasm	myelofibrosis	post-thrombocythaemic-polycythaemic	NS	n	COSM41716	c.1888_1909del22	p.H630fs*66	Deletion - Frameshift	het	u	37	20:31022403-31022424	+		-		NA	Variant of unknown origin	22489043	NA	blood-bone marrow	NS	76	496	4	4	20	31022403	31022424	4	31022383	31022444	20:31022383-31022444	GGTCCGAGGGGCGAGAGGTCACCACTGCCATAGAGAGGCGGCCACCACTGCCATCGGAGGG	C	1	22	22
ASXL1	ENST00000375687	4626	18318	1309361	1309361	1220306	haematopoietic_and_lymphoid_tissue	NS	NS	NS	haematopoietic_neoplasm	acute_leukaemic_transformation_of_primary_myelofibrosis	NS	NS	n	COSM41597	c.1899_1921del23	p.E635fs*15	Deletion - Frameshift	het	u	37	20:31022414-31022436	+		-		NA	Variant of unknown origin	20068184	NA	blood-bone marrow	NS	NA	496	159	159	20	31022414	31022436	3	31022394	31022456	20:31022394-31022456	CGAGAGGTCACCACTGCCATAGAGAGGCGGCCACCACTGCCATCGGAGGGGGGGGTGGCCCG	T	1	23	23
ASXL1	ENST00000375687	4626	18318	1321295	1321295	1232182	haematopoietic_and_lymphoid_tissue	NS	NS	NS	haematopoietic_neoplasm	myelofibrosis	primary	NS	n	COSM41597	c.1899_1921del23	p.E635fs*15	Deletion - Frameshift	het	u	37	20:31022414-31022436	+		-		NA	Variant of unknown origin	20068184	NA	blood-bone marrow	NS	NA	496	159	159	20	31022414	31022436	3	31022394	31022456	20:31022394-31022456	CGAGAGGTCACCACTGCCATAGAGAGGCGGCCACCACTGCCATCGGAGGGGGGGGTGGCCCG	T	1	23	23
ASXL1	ENST00000375687	4626	18318	1309360	1309360	1220305	haematopoietic_and_lymphoid_tissue	NS	NS	NS	haematopoietic_neoplasm	myelofibrosis	NS	NS	n	COSM41597	c.1899_1921del23	p.E635fs*15	Deletion - Frameshift	het	u	37	20:31022414-31022436	+		-		NA	Variant of unknown origin	20068184	NA	blood-bone marrow	NS	NA	496	159	159	20	31022414	31022436	3	31022394	31022456	20:31022394-31022456	CGAGAGGTCACCACTGCCATAGAGAGGCGGCCACCACTGCCATCGGAGGGGGGGGTGGCCCG	T	1	23	23
ASXL1	ENST00000375687	4626	18318	28	1664372	1577868	haematopoietic_and_lymphoid_tissue	NS	NS	NS	haematopoietic_neoplasm	acute_myeloid_leukaemia_associated_with_MDS	NS	NS	n	COSM219102	c.1900_1921del22	p.R634fs*62	Deletion - Frameshift		u	37	20:31022415-31022436	+		-		NA	Confirmed somatic variant	22431577	NA	blood-bone marrow	secondary	75	496	1	1	20	31022415	31022436	1	31022395	31022456	20:31022395-31022456	GAGAGGTCACCACTGCCATAGAGAGGCGGCCACCACTGCCATCGGAGGGGGGGGTGGCCCG		0	22	#DIV/0!
ASXL1	ENST00000375687	4626	18318	1666	2777068	2635204	haematopoietic_and_lymphoid_tissue	NS	NS	NS	other	idiopathic_erythrocytosis	NS	NS	n	COSM7410017	c.1901_1923del23	p.E635fs*15	Deletion - Frameshift		u	37	20:31022416-31022438	+		-		NA	Variant of unknown origin	30304655	NA	blood-bone marrow	NS	NA	496	159	159	20	31022416	31022438	1	31022396	31022458	20:31022396-31022458	AGAGGTCACCACTGCCATAGAGAGGCGGCCACCACTGCCATCGGAGGGGGGGGTGGCCCGGG	G	1	23	23
ASXL1	ENST00000375687	4626	18318	6	1664350	1577846	haematopoietic_and_lymphoid_tissue	NS	NS	NS	haematopoietic_neoplasm	acute_myeloid_leukaemia_associated_with_MDS	NS	NS	n	COSM219097	c.1902_1923del22	p.A636fs*60	Deletion - Frameshift	het	u	37	20:31022417-31022438	+		-		NA	Confirmed somatic variant	22431577	NA	blood-bone marrow	secondary	72	496	1	1	20	31022417	31022438	1	31022397	31022458	20:31022397-31022458	GAGGTCACCACTGCCATAGAGAGGCGGCCACCACTGCCATCGGAGGGGGGGGTGGCCCGGG		0	22	#DIV/0!
ASXL1	ENST00000375687	4626	18318	1751927	1751927	1656741	haematopoietic_and_lymphoid_tissue	NS	NS	NS	haematopoietic_neoplasm	myelodysplastic_syndrome	NS	NS	n	COSM307767	c.1902_1924del23	p.E635fs*15	Deletion - Frameshift		u	37	20:31022417-31022439	+		-		NA	Variant of unknown origin	22912701	NA	blood-bone marrow	NS	76	496	159	159	20	31022417	31022439	7	31022397	31022459	20:31022397-31022459	GAGGTCACCACTGCCATAGAGAGGCGGCCACCACTGCCATCGGAGGGGGGGGTGGCCCGGGT	G	1	23	23
ASXL1	ENST00000375687	4626	18318	1751920	1751920	1656735	haematopoietic_and_lymphoid_tissue	NS	NS	NS	haematopoietic_neoplasm	acute_myeloid_leukaemia_associated_with_MDS	NS	NS	n	COSM307767	c.1902_1924del23	p.E635fs*15	Deletion - Frameshift		u	37	20:31022417-31022439	+		-		NA	Variant of unknown origin	22912701	NA	blood-bone marrow	secondary	66	496	159	159	20	31022417	31022439	7	31022397	31022459	20:31022397-31022459	GAGGTCACCACTGCCATAGAGAGGCGGCCACCACTGCCATCGGAGGGGGGGGTGGCCCGGGT	G	1	23	23
ASXL1	ENST00000375687	4626	18318	1751928	1751928	1656742	haematopoietic_and_lymphoid_tissue	NS	NS	NS	haematopoietic_neoplasm	acute_myeloid_leukaemia_associated_with_MDS	NS	NS	n	COSM307767	c.1902_1924del23	p.E635fs*15	Deletion - Frameshift		u	37	20:31022417-31022439	+		-		NA	Variant of unknown origin	22912701	NA	blood-bone marrow	secondary	76	496	159	159	20	31022417	31022439	7	31022397	31022459	20:31022397-31022459	GAGGTCACCACTGCCATAGAGAGGCGGCCACCACTGCCATCGGAGGGGGGGGTGGCCCGGGT	G	1	23	23
ASXL1	ENST00000375687	4626	18318	1751914	1751914	1656730	haematopoietic_and_lymphoid_tissue	NS	NS	NS	haematopoietic_neoplasm	chronic_myelomonocytic_leukaemia	NS	NS	n	COSM307767	c.1902_1924del23	p.E635fs*15	Deletion - Frameshift		u	37	20:31022417-31022439	+		-		NA	Variant of unknown origin	22912701	NA	blood-bone marrow	NS	65	496	159	159	20	31022417	31022439	7	31022397	31022459	20:31022397-31022459	GAGGTCACCACTGCCATAGAGAGGCGGCCACCACTGCCATCGGAGGGGGGGGTGGCCCGGGT	G	1	23	23
ASXL1	ENST00000375687	4626	18318	1751918	1751918	1656734	haematopoietic_and_lymphoid_tissue	NS	NS	NS	haematopoietic_neoplasm	myelodysplastic_syndrome	NS	NS	n	COSM307767	c.1902_1924del23	p.E635fs*15	Deletion - Frameshift		u	37	20:31022417-31022439	+		-		NA	Variant of unknown origin	22912701	NA	blood-bone marrow	NS	66	496	159	159	20	31022417	31022439	7	31022397	31022459	20:31022397-31022459	GAGGTCACCACTGCCATAGAGAGGCGGCCACCACTGCCATCGGAGGGGGGGGTGGCCCGGGT	G	1	23	23
ASXL1	ENST00000375687	4626	18318	1664115	1664115	1577611	haematopoietic_and_lymphoid_tissue	NS	NS	NS	haematopoietic_neoplasm	acute_leukaemic_transformation_of_myeloproliferative_neoplasm	NS	NS	n	COSM303941	c.1903_1925del23	p.E635fs*15	Deletion - Frameshift	het	u	37	20:31022418-31022440	+		-		NA	Confirmed somatic variant	22431577	NA	blood-bone marrow	secondary	74	496	159	159	20	31022418	31022440	1	31022398	31022460	20:31022398-31022460	AGGTCACCACTGCCATAGAGAGGCGGCCACCACTGCCATCGGAGGGGGGGGTGGCCCGGGTG		0	23	#DIV/0!
ASXL1	ENST00000375687	4626	18318	1534493	1534493	1456830	haematopoietic_and_lymphoid_tissue	NS	NS	NS	haematopoietic_neoplasm	myelofibrosis	primary	NS	n	COSM97030	c.1915_1928del14	p.T639fs*14	Deletion - Frameshift		n	37	20:31022430-31022443	+		-		NA	Variant of unknown origin	21712540	NA	blood-bone marrow	primary	74	496	1	1	20	31022430	31022443	1	31022410	31022463	20:31022410-31022463	CCATAGAGAGGCGGCCACCACTGCCATCGGAGGGGGGGGTGGCCCGGGTGGAG		0	14	#DIV/0!
ASXL1	ENST00000375687	4626	18318	2756388	2756388	2615077	haematopoietic_and_lymphoid_tissue	NS	NS	NS	haematopoietic_neoplasm	acute_myeloid_leukaemia_associated_with_MDS	NS	NS	n	COSM7335512	c.1916_1928del13	p.T639fs*60	Deletion - Frameshift		u	37	20:31022431-31022443	+		-		NA	Variant of unknown origin	28063196	NA	blood-bone marrow	primary	9	496	1	1	20	31022431	31022443	1	31022411	31022463	20:31022411-31022463	CATAGAGAGGCGGCCACCACTGCCATCGGAGGGGGGGGTGGCCCGGGTGGAG		0	13	#DIV/0!
ASXL1	ENST00000375687	4626	18318	1470020	1470020	1393759	haematopoietic_and_lymphoid_tissue	NS	NS	NS	haematopoietic_neoplasm	acute_myeloid_leukaemia	NS	NS	n	COSM53203	c.1918_1928del11	p.A640fs*14	Deletion - Frameshift		u	37	20:31022433-31022443	+		-		NA	Variant of unknown origin	20693432	NA	blood-bone marrow	primary	67	496	2	2	20	31022433	31022443	2	31022413	31022463	20:31022413-31022463	TAGAGAGGCGGCCACCACTGCCATCGGAGGGGGGGGTGGCCCGGGTGGAG	G	1	11	11
ASXL1	ENST00000375687	4626	18318	1549714	1549714	1471819	haematopoietic_and_lymphoid_tissue	NS	NS	NS	haematopoietic_neoplasm	chronic_myelomonocytic_leukaemia	NS	NS	n	COSM53203	c.1918_1928del11	p.A640fs*14	Deletion - Frameshift	het	u	37	20:31022433-31022443	+		-		NA	Variant of unknown origin	21828135	NA	blood-bone marrow	NS	70	496	2	2	20	31022433	31022443	2	31022413	31022463	20:31022413-31022463	TAGAGAGGCGGCCACCACTGCCATCGGAGGGGGGGGTGGCCCGGGTGGAG	G	1	11	11
ASXL1	ENST00000375687	4626	18318	MI-AML-239	2592419	2453300	haematopoietic_and_lymphoid_tissue	NS	NS	NS	haematopoietic_neoplasm	acute_myeloid_leukaemia	NS	NS	n	COSM6191270	c.1928_1934delGGGGGGG	p.G643fs*58	Deletion - Frameshift		u	37	20:31022443-31022449	+		-		NA	Confirmed somatic variant	25652455	NA	blood-bone marrow	secondary	68	496	1	1	20	31022443	31022449	1	31022423	31022469	20:31022423-31022469	GCCACCACTGCCATCGGAGGGGGGGGTGGCCCGGGTGGAGGTGGCG	G	1	7	7
ASXL1	ENST00000375687	4626	18318	1611643	1611643	1530871	haematopoietic_and_lymphoid_tissue	NS	NS	NS	haematopoietic_neoplasm	acute_myeloid_leukaemia	NS	NS	n	COSM142308	c.1957_1964delGGGGCCAC	p.G653fs*2	Deletion - Frameshift		u	37	20:31022472-31022479	+		-		NA	Variant of unknown origin	22058207	NA	blood-bone marrow	NS	NA	496	1	1	20	31022472	31022479	1	31022452	31022499	20:31022452-31022499	CCCGGGTGGAGGTGGCGGCGGGGCCACCGATGAGGGAGGTGGCAGAG	C	1	8	8
ASXL1	ENST00000375687	4626	18318	1534503	1534503	1456840	haematopoietic_and_lymphoid_tissue	NS	NS	NS	haematopoietic_neoplasm	myelofibrosis	post-thrombocythaemic-polycythaemic	NS	n	COSM97031	c.1963_1976del14	p.T655fs*8	Deletion - Frameshift		n	37	20:31022478-31022491	+		-		NA	Variant of unknown origin	21712540	NA	blood-bone marrow	secondary	64	496	1	1	20	31022478	31022491	1	31022458	31022511	20:31022458-31022511	TGGAGGTGGCGGCGGGGCCACCGATGAGGGAGGTGGCAGAGGCAGCAGCAGTG		0	14	#DIV/0!
IL6ST	ENST00000381298	2757	6021	CHC1337T	2120597	1994833	liver	NS	NS	NS	carcinoma	hepatocellular_carcinoma	NS	NS	y	COSM3666635	c.1252_1263del12	p.A418_F421delACDF	Deletion - In frame		u	37	5:55251857-55251868	-		-		NA	Confirmed somatic variant	NA	381	NS	NS	NA	110	2	2	5	55251857	55251868	2	55251837	55251888	5:55251837-55251888	CTCACAGATACAAACCTTGAAAGTCACAGGCAGGGATAGTTAAAACAGCTG	A	1	12	12
ASXL1	ENST00000306058	4611	18318	ESCC_249	2727960	2586774	oesophagus	middle_third	NS	NS	carcinoma	squamous_cell_carcinoma	NS	NS	y	COSM6995254	c.2015_2021delCCAGGGG	p.P672fs*24	Deletion - Frameshift		u	37	20:31022545-31022551	+		-		NA	Confirmed somatic variant	28548104	NA	surgery - NOS	primary	64	170	1	1	20	31022545	31022551	2	31022525	31022571	20:31022525-31022571	GCCTGTGGCCACCCTGAGCCCAGGGGAGGCCCGAGCACCCCTGGAA		0	7	#DIV/0!
ASXL1	ENST00000306058	4611	18318	PD6270a	1483800	1407426	haematopoietic_and_lymphoid_tissue	NS	NS	NS	haematopoietic_neoplasm	chronic_myelomonocytic_leukaemia	NS	NS	n	COSM4385086	c.2070_2077delACTACTGC	p.Q690fs*20	Deletion - Frameshift		u	37	20:31022600-31022607	+		-		NA	Confirmed somatic variant	24030381	NA	NS	NS	NA	170	1	1	20	31022600	31022607	2	31022580	31022627	20:31022580-31022627	CAGATCTACAGCGAACACAACTACTGCCGCCTTATCCTCTAAATGGG		0	8	#DIV/0!
ASXL1	ENST00000375687	4626	18318	44	1796349	1698096	haematopoietic_and_lymphoid_tissue	NS	NS	NS	haematopoietic_neoplasm	myelodysplastic_syndrome	refractory_cytopenia_with_unilineage_dysplasia	refractory_anaemia	n	COSM1012892	c.2101_2107delCCTCTAA	p.P701fs*22	Deletion - Frameshift	het	u	37	20:31022616-31022622	+		-		NA	Variant of unknown origin	23099237	NA	blood-bone marrow	NS	41	496	1	1	20	31022616	31022622	1	31022596	31022642	20:31022596-31022642	ACAACTACTGCCGCCTTATCCTCTAAATGGGGAGCATACCCAGGCC		0	7	#DIV/0!
TSC2	ENST00000219476	5424	12363	1890470	1890470	1779891	kidney	NS	NS	NS	other	angiomyolipoma	NS	NS	n	COSM1236786	c.682_715del34	p.Y228fs*21	Deletion - Frameshift		n	37	16:2106678-2106711	+		-		NA	Confirmed somatic variant	21949787	NA	surgery fresh/frozen	NS	47	147	1	1	16	2106678	2106711	1	2106658	2106731	16:2106658-2106731	GCTGGACGCCGTGGTCTGCTACAACTGCCTGCCGGCTGAGAGCCTCCCGCTGTTCATCGTTACCCTCTGTCGC	T	1	34	34
TSC2	ENST00000219476	5424	12363	2773197	2773197	2631374	kidney	NS	NS	NS	carcinoma	renal_cell_carcinoma_unclassified	NS	NS	n	COSM7349614	c.727_734delCTCTGTCG	p.L243fs*92	Deletion - Frameshift		u	37	16:2106723-2106730	+		-		NA	Variant of unknown origin	29975249	NA	surgery-fixed	NS	28	147	1	1	16	2106723	2106730	1	2106703	2106750	16:2106703-2106750	CCCGCTGTTCATCGTTACCCTCTGTCGCACCATCAACGTCAAGGAGC	C	1	8	8
IL6ST	ENST00000381298	2757	6021	2302178	2302178	2167461	liver	NS	NS	NS	other	adenoma	NS	NS	n	COSM3666635	c.1252_1263del12	p.A418_F421delACDF	Deletion - In frame	het	u	37	5:55251857-55251868	-		-		NA	Confirmed somatic variant	24501689	NA	surgery - NOS	NS	46	110	2	2	5	55251857	55251868	2	55251837	55251888	5:55251837-55251888	CTCACAGATACAAACCTTGAAAGTCACAGGCAGGGATAGTTAAAACAGCTG	A	1	12	12
TSC2	ENST00000219476	5424	12363	RC_1090	2773190	2631367	kidney	NS	NS	NS	carcinoma	renal_cell_carcinoma_unclassified	NS	NS	y	COSM7349479	c.1557_1563delCCACACA	p.H520fs*13	Deletion - Frameshift		y	37	16:2114386-2114392	+		-		NA	Confirmed somatic variant	29941307	NA	surgery-fixed	NS	54	147	1	1	16	2114386	2114392	1	2114366	2114412	16:2114366-2114412	TGGACCTGGCAGAGGGCTGCCACACACACCACTTCAACAGCCTGCT	C	1	7	7
TSC2	ENST00000219476	5424	12363	P-0006838-T01-IM5	2723217	2582038	stomach	gastroesophageal_junction	NS	NS	carcinoma	adenocarcinoma	NS	NS	n	COSM6954247	c.1858_1902del45	p.L620_K634del15	Deletion - In frame	het	u	37	16:2121529-2121573	+		-		NA	Confirmed somatic variant	28481359	NA	surgery-fixed	primary	NA	147	2	2	16	2121529	2121573	2	2121509	2121593	16:2121509-2121593	GGCCTTTGACTTCCTGTTGCTGCTGCGGGCCGACTCACTGCACCGCCTGGGCCTGCCCAACAAGGATGGAGTCGTGCGGTTCAG	G	1	45	45
TSC2	ENST00000219476	5424	12363	2515505	2515505	2377865	lung	NS	NS	NS	other	lymphangioleiomyomatosis	NS	NS	n	COSM5878653	c.1908_1912delAGTCG	p.V637fs*18	Deletion - Frameshift	het	u	37	16:2121579-2121583	+		-		NA	Confirmed somatic variant	26563443	NA	surgery fresh/frozen	NS	NA	147	1	1	16	2121579	2121583	1	2121559	2121603	16:2121559-2121603	GCCTGCCCAACAAGGATGGAGTCGTGCGGTTCAGCCCCTACTGC	G	1	5	5
TSC2	ENST00000219476	5424	12363	1959791	1959791	1846463	lung	NS	NS	NS	other	lymphangioleiomyomatosis	NS	NS	n	COSM1636657	c.1947-4_2030del88	p.?	Unknown		y	37	16:2121785-2121868	+		-		NA	Variant of unknown origin	23504366	NA	surgery fresh/frozen	NS	NA	147	22140	22140	16	2121785	2121868	1	2121765	2121888	16:2121765-2121888	GCTTCTCTTGCTTCTGCAGGGAGCCAGAGAGAGGCTCTGAGAAGAAGACCAGCGGCCCCCTTTCTCCTCCCACAGGGCCTCCTGGCCCGGCGCCTGCAGGCCCCGCCGTGCGGCTGGGGTCCG		0	84	#DIV/0!
TSC2	ENST00000219476	5424	12363	1959064	1959064	1845785	kidney	NS	NS	NS	other	angiomyolipoma	NS	NS	n	COSM1636644	c.2061_2073del13	p.L688fs*6	Deletion - Frameshift	het	y	37	16:2121899-2121911	+		-		NA	Confirmed somatic variant	10823953	NA	surgery-fixed	NS	NA	147	2	2	16	2121899	2121911	2	2121879	2121931	16:2121879-2121931	TGGGGTCCGTGCCCTACTCCCTGCTCTTCCGCGTCCTGCTGCAGTGCTTGAA	C	1	13	13
TSC2	ENST00000219476	5424	12363	1959065	1959065	1845786	lung	NS	NS	NS	other	lymphangioleiomyomatosis	NS	NS	n	COSM1636644	c.2061_2073del13	p.L688fs*6	Deletion - Frameshift		y	37	16:2121899-2121911	+		-		NA	Confirmed somatic variant	10823953	NA	surgery-fixed	NS	NA	147	2	2	16	2121899	2121911	2	2121879	2121931	16:2121879-2121931	TGGGGTCCGTGCCCTACTCCCTGCTCTTCCGCGTCCTGCTGCAGTGCTTGAA	C	1	13	13
TSC2	ENST00000219476	5424	12363	2065951	2065951	1945765	soft_tissue	fibrous_tissue_and_uncertain_origin	nose	NS	angiofibroma	NS	NS	NS	n	COSM5010421	c.2356-?_2545+?del?	p.?	Unknown	hom	u	37	16:2124201-2124390	+		-		NA	Confirmed somatic variant	24271014	NA	short-term culture	NS	NA	147	22140	22140	16	2124201	2124390	1	2124181	2124410	16:2124181-2124410	GGTGTCCTGTCTCCTGCAGCGCGAGATGGTCTACTGCCTGGAGCAGGGCCTCATCCACCGCTGTGCCAGCCAGTGCGTCGTGGCCTTGTCCATCTGCAGCGTGGAGATGCCTGACATCATCATCAAGGCGCTGCCTGTTCTGGTGGTGAAGCTCACGCACATCTCAGCCACAGCCAGCATGGCCGTCCCACTGCTGGAGTTCCTGTCCAGTGAGTCCCCGCCCTGCCTG		0	190	#DIV/0!
TSC2	ENST00000219476	5424	12363	MBC_174	2662675	2522799	breast	NS	NS	NS	carcinoma	basal_(triple-negative)_carcinoma	NS	NS	y	COSM6582398	c.2686_2710del25	p.W896fs*44	Deletion - Frameshift		u	37	16:2126115-2126139	+		-		NA	Confirmed somatic variant	28027327	NA	fresh/frozen - NOS	NS	NA	147	1	1	16	2126115	2126139	1	2126095	2126159	16:2126095-2126159	CCATCACGTCATAGCCATGTGGTTCATCAGGTGCCGCCTGCCCTTCCGGAAGGATTTTGTCCCT	T	1	25	25
TSC2	ENST00000219476	5424	12363	2065949	2065949	1945763	soft_tissue	fibrous_tissue_and_uncertain_origin	foot	NS	fibroma	NS	NS	NS	n	COSM1717887	c.3691_3707del17	p.L1231fs*3	Deletion - Frameshift	het	u	37	16:2131676-2131692	+		-		NA	Confirmed somatic variant	24271014	NA	short-term culture	NS	NA	147	1	1	16	2131676	2131692	1	2131656	2131712	16:2131656-2131712	CAACATGCCCCTGCAGGAGCTGTCTAACGCCCTCATGGCGGCTGAGCGCTTCAAGG		0	17	#DIV/0!
ASXL1	ENST00000306058	4611	18318	P-0008301-T01-IM5	2724427	2583248	prostate	NS	NS	NS	carcinoma	adenocarcinoma	NS	NS	n	COSM6962305	c.2244_2260del17	p.T749fs*14	Deletion - Frameshift	het	u	37	20:31022774-31022790	+		-		NA	Confirmed somatic variant	28481359	NA	surgery-fixed	metastasis	NA	170	1	1	20	31022774	31022790	3	31022754	31022810	20:31022754-31022810	CCCAACTCCCCGTTGCTCCCACTGGGGACCAGCCATGCCAGGCCTTGCCCCTACTG		0	17	#DIV/0!
ASXL1	ENST00000375687	4626	18318	P-0008301-T01-IM5	2783207	2640990	prostate	NS	NS	NS	carcinoma	adenocarcinoma	NS	NS	n	COSM6962304	c.2259_2275del17	p.T754fs*14	Deletion - Frameshift	het	u	37	20:31022774-31022790	+		-		NA	Confirmed somatic variant	28825054	NA	surgery-fixed	metastasis	57	496	2	2	20	31022774	31022790	3	31022754	31022810	20:31022754-31022810	CCCAACTCCCCGTTGCTCCCACTGGGGACCAGCCATGCCAGGCCTTGCCCCTACTG		0	17	#DIV/0!
MLLT4	ENST00000392108	4956	7137	PD9575a	1649046	1563985	breast	NS	NS	NS	carcinoma	ductal_carcinoma	NS	NS	y	COSM5752489	c.1617_1621delTATTC	p.D539fs*2	Deletion - Frameshift		u	37	6:168303033-168303037	+		-		NA	Confirmed somatic variant	27135926	NA	NS	NS	NA	30	4	4	6	168303033	168303037	4	168303013	168303057	6:168303013-168303057	CTTTTGATTTGGGAGGAGATATTCATAGTGGGACAGCATTACCG		0	5	#DIV/0!
ATP2B1	ENST00000261173	3663	814	PCSI_0410_Lu_M_5262	2743801	2602504	pancreas	NS	NS	NS	carcinoma	NS	NS	NS	y	COSM7211735	c.3110_3114delCAATA	p.S1037fs*1	Deletion - Frameshift		u	37	12:89995157-89995161	-		-		NA	Confirmed somatic variant	NA	382	NS	metastasis	NA	20	17	17	12	89995157	89995161	16	89995137	89995181	12:89995137-89995181	TTGACCATAGCCACTGTTCTATTGAAAGTTCTGAACAACTGAAA		0	5	#DIV/0!
TTN	ENST00000342175	81357	12403	S02234	2480871	2343616	lung	NS	NS	NS	carcinoma	small_cell_carcinoma	NS	NS	y	COSM5676127	c.74053_74057delGCAAG	p.A24685fs*4	Deletion - Frameshift		u	37	2:179400798-179400802	-		-		NA	Confirmed somatic variant	26168399	NA	surgery fresh/frozen	primary	76	176	1	1	2	179400798	179400802	4	179400778	179400822	2:179400778-179400822	GGCATCATCATCTGTGACACTTGCAATGATGAGCTGGTGGTAGC		0	5	#DIV/0!
TET2	ENST00000380013	6009	25941	P-0003879-T01-IM5	2720373	2579194	lung	NS	NS	NS	carcinoma	adenocarcinoma	NS	NS	n	COSM6931474	c.213_217delTAGTC	p.N71fs*5	Deletion - Frameshift	het	u	37	4:106155312-106155316	+		-		NA	Confirmed somatic variant	28481359	NA	surgery-fixed	primary	NA	793	4	4	4	106155312	106155316	2	106155292	106155336	4:106155292-106155336	GTATGAAGGGAAGCCAGAATAGTCGTGTGAGTCCTGACTTTACA		0	5	#DIV/0!
DOCK3	ENST00000266037	6093	2989	TCGA-KQ-A41O-01	2457400	2320237	urinary_tract	bladder	NS	NS	carcinoma	NS	NS	NS	y	COSM7140824	c.373_377delCTGCG	p.L125fs*17	Deletion - Frameshift		u	37	3:51101936-51101940	+		-		NA	Confirmed somatic variant	NA	413	NS	primary	84	109	1	1	3	51101936	51101940	1	51101916	51101960	3:51101916-51101960	GATGAATGAACTTATTGACCTGCGAAGGCAGCTACTGTCTGGTC		0	5	#DIV/0!
SSU72	ENST00000291386	585	25016	VACO10	2302023	2167306	large_intestine	NS	NS	NS	carcinoma	adenocarcinoma	NS	NS	y	COSM4616091	c.526_530delCTGCA	p.L176fs*>18	Deletion - Frameshift	het	u	37	1:1477501-1477505	-		-		NA	Variant of unknown origin	24755471	NA	cell-line	NS	NA	3	1	1	1	1477501	1477505	1	1477481	1477525	1:1477481-1477525	ACTCTTCTCCTCGAACTCCTGCAGCAGCTCGTCGATCTCGTTCT		0	5	#DIV/0!
CDKN2C	ENST00000262662	507	1789	PD1766a	919194	836499	kidney	NS	NS	NS	carcinoma	clear_cell_renal_cell_carcinoma	NS	NS	n	COSM30506	c.178_182delGGTGC	p.G60fs*1	Deletion - Frameshift	het	u	37	1:51439613-51439617	+		-		NA	Confirmed somatic variant	20054297	679	NS	primary	85	17	1	1	1	51439613	51439617	1	51439593	51439637	1:51439593-51439637	CAGGAGACTGCTACTTAGAGGTGCTAATCCCGATTTGAAAGACC		0	5	#DIV/0!
LOC114984	ENST00000396958	423	25178	0156_CRUK_PC_0156_T1_DNA	2634960	2495356	prostate	NS	NS	NS	carcinoma	adenocarcinoma	NS	NS	y	COSM6221710	c.365_369delCTGAG	p.P122fs*>18	Deletion - Frameshift		u	37	16:2949092-2949096	+		-		NA	Confirmed somatic variant	NA	538	NS	primary	65	1	2	2	16	2949092	2949096	2	2949072	2949116	16:2949072-2949116	GGATTAGCAGCGGGGCCTCCTGAGGCTGCTGGGGAGAACTTTGC		0	5	#DIV/0!
XPNPEP3	ENST00000357137	1524	28052	6115123	2467300	2330131	prostate	NS	NS	NS	carcinoma	NS	NS	NS	y	COSM5547819	c.982_986delGTGCT	p.V328fs*6	Deletion - Frameshift	het	u	37	22:41310255-41310259	+		-		NA	Confirmed somatic variant	26000489	NA	surgery - NOS	metastasis	62	3	1	1	22	41310255	41310259	1	41310235	41310279	22:41310235-41310279	GTTCCAGGATGGGGAAATGGTGCTTCTGGATGGAGGTTGTGAGT		0	5	#DIV/0!
MUM1	ENST00000344663	2136	29641	TCGA-AG-A00Y-01	1651652	1566439	large_intestine	rectum	NS	NS	carcinoma	adenocarcinoma	NS	NS	y	COSM289947	c.1307_1311delGAGAT	p.R436fs*24	Deletion - Frameshift		u	37	19:1366323-1366327	+		-		NA	Confirmed somatic variant	22810696	375	NS	primary	68	2	1	1	19	1366323	1366327	1	1366303	1366347	19:1366303-1366347	GTCAAAAGCGTCAGGCAGAGAGATAAGAAAGCAAGTGTGCTATA		0	5	#DIV/0!
MAP3K1	NM_005921.1	4050	6848	2765160	2765160	2623411	breast	NS	NS	NS	carcinoma	NS	NS	NS	n	COSM7340938	c.972_976delATGTC	p.C325fs*3	Deletion - Frameshift		u	37	5:56168504-56168508	+		-		NA	Confirmed somatic variant	28580595	NA	surgery fresh/frozen	primary	NA	298	1	1	5	56168504	56168508	1	56168484	56168528	5:56168484-56168528	AGAAATAGAGAACCTTTAATATGTCCCCTTTGTAGATCTAAGTG		0	5	#DIV/0!
MAF1	ENST00000322428	771	24966	SJDES007-R2	2294592	2160619	bone	scapula	NS	NS	Ewings_sarcoma-peripheral_primitive_neuroectodermal_tumour	NS	NS	NS	y	COSM4587918	c.503_507delATAAC	p.Y168fs*13	Deletion - Frameshift		u	37	8:145161460-145161464	+		-		NA	Confirmed somatic variant	25186949	NA	NS	primary	NA	2	1	1	8	145161460	145161464	1	145161440	145161484	8:145161440-145161484	CACCCTATACTCCCCAGCTATAACCCAGACTTGGACTCAGATCC		0	5	#DIV/0!
ATAD3A	ENST00000339113	1719	25567	HCC-JP-408-T	2746940	2605643	liver	NS	NS	NS	other	neoplasm	NS	NS	y	COSM7195579	c.919+3_919+7delAAGTC	p.?	Unknown		u	37	1:1458950-1458954	+		-		NA	Confirmed somatic variant	NA	323	NS	primary	65	2	22140	22140	1	1458950	1458954	2	1458930	1458974	1:1458930-1458974	AGGGTGTTGTGCTCAGTGTAAGTCGGTGTGCCTGGGACCGGGGA		0	5	#DIV/0!
MAP3K1	ENST00000399503	4539	6848	PD13768a	1908775	1797310	breast	NS	NS	NS	carcinoma	ductal_carcinoma	NS	NS	y	COSM5752242	c.3880_3884delGAGAT	p.E1294fs*13	Deletion - Frameshift		u	37	5:56180551-56180555	+		-		NA	Confirmed somatic variant	27135926	NA	NS	NS	NA	202	3	3	5	56180551	56180555	3	56180531	56180575	5:56180531-56180575	AGTAGAAGCACTAAGAGAAGAGATAAGAATGATGAGCCATCTGA		0	5	#DIV/0!
MAN1A2	ENST00000356554	1926	6822	13542	2478834	2341596	lung	NS	NS	NS	carcinoma	squamous_cell_carcinoma	NS	NS	y	COSM5613740	c.180_184delTTCAA	p.S61fs*5	Deletion - Frameshift		u	37	1:117910985-117910989	+		-		NA	Confirmed somatic variant	22510280	NA	NS	primary	64	11	2	2	1	117910985	117910989	1	117910965	117911009	1:117910965-117911009	TCTTTTTCCTTCCAGACTCTTCAAAACACAAACGCTTTGATTTG		0	5	#DIV/0!
C14orf2	ENST00000286953	177	1188	Au3	2466842	2329673	skin	chest	NS	NS	malignant_melanoma	desmoplastic	NS	NS	y	COSM5601124	c.148+4_148+8delAGATT	p.?	Unknown		u	37	14:104380290-104380294	-		-		NA	Confirmed somatic variant	26343386	NA	surgery fresh/frozen	NS	79	2	22140	22140	14	104380290	104380294	2	104380270	104380314	14:104380270-104380314	AACCATTTTCAGAAGCAAAAATCTTACCTTTCAAAGCCTTACTT		0	5	#DIV/0!
ACVR1B	NM_020328	1464	172	914099	914099	831549	pancreas	NS	NS	NS	carcinoma	ductal_carcinoma	NS	NS	n	COSM1368	c.1159_1163delGATGA	p.D387fs*3	Deletion - Frameshift	hom	y	37	12:52380624-52380628	+		-		NA	Confirmed somatic variant	11248065	NA	surgery - NOS	primary	NA	19	2	2	12	52380624	52380628	2	52380604	52380648	12:52380604-52380648	CATGGCCCCTGAAGTACTTGATGAAACCATTAATATGAAACACT		0	5	#DIV/0!
SIP1	ENST00000308317	843	10884	LUAD-B00915	1765239	1669559	lung	NS	NS	NS	carcinoma	adenocarcinoma	NS	NS	y	COSM391070	c.565_569delGCAAC	p.A189fs*3	Deletion - Frameshift		u	37	14:39597484-39597488	+		-		NA	Variant of unknown origin	22980975	NA	surgery - NOS	primary	67	3	1	1	14	39597484	39597488	1	39597464	39597508	14:39597464-39597508	CCCCTCTTTTTTTTTTTAGGCAACAGTAACTAGTGTCTTGGAAT		0	5	#DIV/0!
APLP2	ENST00000263574	2292	598	71	2345980	2210652	prostate	NS	NS	NS	carcinoma	NS	NS	NS	y	COSM4777719	c.656_660delAAGAT	p.E219fs*9	Deletion - Frameshift		u	37	11:129991648-129991652	+		-		NA	Confirmed somatic variant	25189356	NA	surgery - NOS	metastasis	NA	10	1	1	11	129991648	129991652	1	129991628	129991672	11:129991628-129991672	TCAAAAGAAGAGGAAGAGGAAGATGAAGAGGAAGAGGAAGAGGA		0	5	#DIV/0!
WT1	NM_024426.2	1350	12796	247R	2751200	2609896	haematopoietic_and_lymphoid_tissue	NS	NS	NS	haematopoietic_neoplasm	acute_myeloid_leukaemia	M3	NS	n	COSM7335379	c.510_514delGTTCC	p.Q170fs*8	Deletion - Frameshift		u	37	11:32450094-32450098	-		-		NA	Variant of unknown origin	27063598	NA	blood-bone marrow	recurrent	NA	127	1	1	11	32450094	32450098	1	32450074	32450118	11:32450074-32450118	TGCTTGAATGAGTGGTTGGGGAACTGCGCCGCATGGTGCGAGGG		0	5	#DIV/0!
ARSJ	ENST00000315366	1800	26286	PD9464a	1644497	1559634	breast	NS	NS	NS	carcinoma	ductal_carcinoma	NS	NS	y	COSM5802129	c.996_1000delTACGG	p.T333fs*4	Deletion - Frameshift		u	37	4:114824230-114824234	-		-		NA	Confirmed somatic variant	NA	652	NS	NS	NA	24	1	1	4	114824230	114824234	1	114824210	114824254	4:114824210-114824254	GGCCAGTTACTCCCTCCTGCCGTAGGCTGGCCACCATTATCTGA		0	5	#DIV/0!
ZXDA	ENST00000358697	2400	13198	WA19	1689666	1597943	prostate	NS	NS	NS	carcinoma	adenocarcinoma	NS	NS	y	COSM242450	c.1266_1270delCTCTT	p.S423fs*8	Deletion - Frameshift		u	37	23:57935585-57935589	-		-		NA	Confirmed somatic variant	22722839	NA	autopsy - NOS	metastasis	85	3	1	1	X	57935585	57935589	1	57935565	57935609	X:57935565-57935609	TGCTTGCTGCAGCCAGGGAAAGAGCAGGAAAACAGTTCCTGTTC		0	5	#DIV/0!
KMT2A	NM_005933.1	11910	7132	P-0007661-T01-IM5	2723935	2582756	urinary_tract	bladder	NS	NS	carcinoma	transitional_cell_carcinoma	NS	NS	n	COSM6959071	c.7820_7824delAGGAG	p.Q2607fs*5	Deletion - Frameshift	het	u	37	11:118374436-118374440	+		-		NA	Confirmed somatic variant	28481359	NA	surgery-fixed	primary	NA	118	1	1	11	118374436	118374440	1	118374416	118374460	11:118374416-118374460	CCAGATGGCCCCAAACCTCAGGAGGATGGCTCTTTTAAAAGGAG		0	5	#DIV/0!
GATA3	ENST00000379328	1335	4172	H_LV-622-1316362	2767643	2625862	breast	NS	NS	NS	carcinoma	ER-positive_carcinoma	NS	NS	n	COSM6917303	c.1224_1228delGCCCT	p.P409fs*>35	Deletion - Frameshift		u	37	10:8115875-8115879	+		-		NA	Reported in another cancer sample as somatic	30181556	NA	surgery-fixed	NS	NA	248	4	4	10	8115875	8115879	4	8115855	8115899	10:8115855-8115899	CCTCCCTGAGCCACATCTCGCCCTTCAGCCACTCCAGCCACATG		0	5	#DIV/0!
MET	ENST00000318493	4227	7029	P-0002088-T02-IM5	2719478	2578299	breast	NS	NS	NS	carcinoma	ductal_carcinoma	NS	NS	n	COSM6920687	c.3778_3782delGGTGC	p.G1260fs*43	Deletion - Frameshift	het	u	37	7:116423449-116423453	+		-		NA	Confirmed somatic variant	28481359	NA	surgery-fixed	metastasis	NA	136	2	2	7	116423449	116423453	2	116423429	116423473	7:116423429-116423473	TAGTGTACACAACAAAACAGGTGCAAAGCTGCCAGTGAAGTGGA		0	5	#DIV/0!
WT1	NM_024426.2	1350	12796	PD8478a	1578896	1500316	haematopoietic_and_lymphoid_tissue	NS	NS	NS	haematopoietic_neoplasm	acute_myeloid_leukaemia	NS	NS	n	COSM5944319	c.1064_1068delGTGAC	p.C355fs*5	Deletion - Frameshift		u	37	11:32414279-32414283	-		-		NA	Variant of unknown origin	27276561	NA	NS	NS	NA	127	1	1	11	32414279	32414283	1	32414259	32414303	11:32414259-32414303	TTCGTTCACAGTCCTTGAAGTCACACTGGTATGGTTTCTCACCT		0	5	#DIV/0!
CDKN2A	ENST00000498124	504	1787	S02382	2480920	2343665	lung	NS	NS	NS	carcinoma	small_cell_carcinoma	NS	NS	y	COSM5698048	c.139_143delAGGCC	p.R47fs*71	Deletion - Frameshift		u	37	9:21974684-21974688	-		-		NA	Confirmed somatic variant	26168399	NA	surgery fresh/frozen	primary	59	167	3	3	9	21974684	21974688	3	21974664	21974708	9:21974664-21974708	CCCTCTACCCACCTGGATCGGCCTCCGACCGTAACTATTCGGTG		0	5	#DIV/0!
NF2	ENST00000338641	1788	7773	P-0009788-T01-IM5	2725639	2584460	kidney	NS	NS	NS	carcinoma	renal_cell_carcinoma	NS	NS	n	COSM6970796	c.850_854delAAGTT	p.K284fs*1	Deletion - Frameshift	het	u	37	22:30061018-30061022	+		-		NA	Confirmed somatic variant	28481359	NA	surgery-fixed	metastasis	NA	499	2	2	22	30061018	30061022	2	30060998	30061042	22:30060998-30061042	TAAGAAAATTGATGTCTTCAAGTTTAACTCCTCAAAGCTTCGTG		0	5	#DIV/0!
CDC5L	ENST00000371477	2409	1743	0058_CRUK_PC_0058_T1_DNA	2457543	2320380	prostate	NS	NS	NS	carcinoma	adenocarcinoma	NS	NS	y	COSM5420640	c.2222_2226delAAATT	p.Q741fs*11	Deletion - Frameshift		u	37	6:44413522-44413526	+		-		NA	Confirmed somatic variant	NA	538	NS	primary	60	28	1	1	6	44413522	44413526	1	44413502	44413546	6:44413502-44413546	TTGAATGACTTATGGGACCAAATTGAACAGGCTCACTTGGAGTT		0	5	#DIV/0!
BCOR	ENST00000378444	5268	20893	XM01JC	2762807	2621066	thyroid	NS	NS	NS	carcinoma	papillary_carcinoma	NS	NS	n	COSM7340772	c.4260_4264delCCGCT	p.R1421fs*38	Deletion - Frameshift		u	37	23:39921556-39921560	-		-		NA	Variant of unknown origin	29615459	NA	NS	metastasis	89	123	1	1	X	39921556	39921560	3	39921536	39921580	X:39921536-39921580	GCTGGTAGCAGTTGCTGCAAGCGGTCGAAGGGCTTTGGCTCCTG		0	5	#DIV/0!
GYS2	ENST00000261195	2112	4707	TCGA-KQ-A41N-01	2457399	2320236	urinary_tract	bladder	NS	NS	carcinoma	NS	NS	NS	y	COSM7136183	c.1757_1761delGGAAC	p.R586fs*3	Deletion - Frameshift		u	37	12:21693392-21693396	-		-		NA	Confirmed somatic variant	NA	413	NS	primary	73	9	1	1	12	21693392	21693396	1	21693372	21693416	12:21693372-21693416	CTGAGAGCCTCTCAGTTCTGTTCCTCTGGATAATCCTTTGGCGG		0	5	#DIV/0!
APOB	ENST00000233242	13692	603	WGC003558	2785133	2645249	biliary_tract	bile_duct	NS	NS	carcinoma	adenocarcinoma	NS	NS	y	COSM7428734	c.3131_3135delAGACT	p.Q1044fs*9	Deletion - Frameshift		u	37	2:21239508-21239512	-		-		NA	Confirmed somatic variant	25526346	NA	surgery fresh/frozen	primary	52	51	1	1	2	21239508	21239512	1	21239488	21239532	2:21239488-21239532	TGAATGTCATGGTAGCCTCAGTCTGCTTCGCACCTGGACGAGTG		0	5	#DIV/0!
RBM6	ENST00000266022	3372	9903	TNKTL3	2634804	2495200	haematopoietic_and_lymphoid_tissue	NS	NS	NS	lymphoid_neoplasm	NK-T_cell_lymphoma	NS	NS	y	COSM6862304	c.1416_1420delTCTTA	p.L473fs*6	Deletion - Frameshift		u	37	3:50012758-50012762	+		-		NA	Confirmed somatic variant	NA	673	NS	primary	NA	30	1	1	3	50012758	50012762	1	50012738	50012782	3:50012738-50012782	ATGCCATATTTTTGCAGATTCTTAATGCTTTTCGGACTCCTGAT		0	5	#DIV/0!
AMBRA1	ENST00000458649	3897	25990	9210_T	2390316	2253148	liver	NS	NS	NS	carcinoma	hepatocellular_carcinoma	NS	NS	y	COSM5038745	c.1818_1822delTGAGA	p.F606fs*16	Deletion - Frameshift		u	37	11:46563745-46563749	-		-		NA	Confirmed somatic variant	25159915	NA	NS	NS	NA	17	1	1	11	46563745	46563749	2	46563725	46563769	11:46563725-46563769	CTGCCACTTGATGGCACACTCTCAAAGGAGCTGGGGACCTGCCA		0	5	#DIV/0!
ZFP36L2	ENST00000282388	1485	1108	SC_9023	2467368	2330199	prostate	NS	NS	NS	carcinoma	NS	NS	NS	y	COSM5546753	c.987_991delTGCGG	p.A330fs*142	Deletion - Frameshift	het	u	37	2:43451952-43451956	-		-		NA	Confirmed somatic variant	26000489	NA	surgery - NOS	metastasis	78	79	1	1	2	43451952	43451956	1	43451932	43451976	2:43451932-43451976	GTGCCGTACAGCAGAGCGGCCGCAGCCGCGGCCGCCGCGGAGGC		0	5	#DIV/0!
RASAL1	ENST00000261729	2415	9873	HCC-JP-332-T	2746909	2605612	liver	NS	NS	NS	other	neoplasm	NS	NS	y	COSM7192678	c.7_11delAAGAG	p.K3fs*71	Deletion - Frameshift		u	37	12:113573257-113573261	-		-		NA	Confirmed somatic variant	NA	323	NS	primary	72	7	1	1	12	113573257	113573261	1	113573237	113573281	12:113573237-113573281	GCGAACATTCAGGGAGCTGCTCTTGGCCATGGCGCCTAGCCACA		0	5	#DIV/0!
CTNND1	ENST00000399050	2907	2515	TCGA-UY-A9PH-01	2457405	2320242	urinary_tract	bladder	NS	NS	carcinoma	NS	NS	NS	y	COSM7156473	c.2274_2278delTCTGC	p.L759fs*12	Deletion - Frameshift		u	37	11:57576777-57576781	+		-		NA	Confirmed somatic variant	NA	413	NS	primary	73	20	1	1	11	57576777	57576781	2	57576757	57576801	11:57576757-57576801	TTCCTAACTTGGTAAAGAATCTGCCAGGAGGACAGCAGAACTCC		0	5	#DIV/0!
HIST1H3D	ENST00000356476	411	4767	P-0006207-T01-IM5	2722586	2581407	large_intestine	caecum	NS	NS	carcinoma	adenocarcinoma	NS	NS	n	COSM6949021	c.136_140delACGGT	p.T46fs*27	Deletion - Frameshift	het	u	37	6:26197339-26197343	-		-		NA	Confirmed somatic variant	28481359	NA	surgery - NOS	primary	NA	1	1	1	6	26197339	26197343	1	26197319	26197363	6:26197319-26197363	GCGGATCTCGCGCAGAGCCACCGTGCCGGGCCGGTAACGGTGGG		0	5	#DIV/0!
ATP2B1	ENST00000359142	3531	814	PCSI_0410_Om_M_526	2743803	2602506	pancreas	NS	NS	NS	carcinoma	NS	NS	NS	y	COSM7211736	c.3110_3114delCAATA	p.S1037fs*1	Deletion - Frameshift		u	37	12:89995157-89995161	-		-		NA	Confirmed somatic variant	NA	382	NS	metastasis	NA	20	17	17	12	89995157	89995161	16	89995137	89995181	12:89995137-89995181	TTGACCATAGCCACTGTTCTATTGAAAGTTCTGAACAACTGAAA		0	5	#DIV/0!
GYS1	ENST00000323798	2214	4706	LS513	2302000	2167283	large_intestine	colon	right	NS	carcinoma	adenocarcinoma	NS	NS	y	COSM3108381	c.223_227delACCCA	p.T75fs*88	Deletion - Frameshift	het	u	37	19:49494632-49494636	-		-		NA	Variant of unknown origin	24755471	NA	cell-line	NS	NA	1	1	1	19	49494632	49494636	1	49494612	49494656	19:49494612-49494656	GGCCTCCAGCAGTTCCACCTGGGTCCTCACGCCCTGCTCCGTGT		0	5	#DIV/0!
NF2	ENST00000338641	1788	7773	1049284	1049284	965395	soft_tissue	nerve_sheath	spine	NS	myxoma	NS	NS	NS	n	COSM22319	c.1474_1478delCCTCC	p.P492fs*1	Deletion - Frameshift	hom	y	37	22:30074212-30074216	+		-		NA	Variant of unknown origin	17222254	NA	surgery-fixed	NS	55	499	2	2	22	30074212	30074216	2	30074192	30074236	22:30074192-30074236	CCCAATTCCAGCACCGTTGCCTCCTGACATACCAAGCTTCAACC		0	5	#DIV/0!
TNRC6C	ENST00000335749	5181	29318	8030340	1653110	1567897	pancreas	NS	NS	NS	carcinoma	ductal_carcinoma	NS	NS	y	COSM1159399	c.3882_3886delCCCCC	p.P1295fs*9	Deletion - Frameshift	het	u	37	17:76087609-76087613	+		-		NA	Reported in another cancer sample as somatic	NA	328	fresh/frozen - NOS	primary	NA	39	2	2	17	76087609	76087613	4	76087589	76087633	17:76087589-76087633	CCCAGTCCCAGTCACGCCTCCCCCAGTGGACGCACCCCAACTCC		0	5	#DIV/0!
CTTNBP2	ENST00000160373	4992	15679	BK0047D	2237599	2105103	kidney	NS	NS	NS	carcinoma	clear_cell_renal_cell_carcinoma	NS	NS	y	COSM4187824	c.414_414+4delGGTAT	p.?	Unknown		u	37	7:117450815-117450819	-		-		NA	Confirmed somatic variant	24504440	NA	surgery - NOS	NS	NA	14	22140	22140	7	117450815	117450819	1	117450795	117450839	7:117450795-117450839	TGACCATTTGAACGCCTCAATACCTTCTTTTGTCTGCTCTCAGC		0	5	#DIV/0!
GLUD2	ENST00000328078	1677	4336	M38PT	2671632	2531191	pleura	NS	NS	NS	mesothelioma	biphasic	NS	NS	y	COSM6848352	c.1313_1317delCTTAC	p.S438fs*2	Deletion - Frameshift		u	37	23:120182851-120182855	+		-		NA	Confirmed somatic variant	26928227	NA	surgery fresh/frozen	primary	59	5	2	2	X	120182851	120182855	1	120182831	120182875	X:120182831-120182875	GCTGGAGGAGTGACAGTATCTTACTTTGAGTGGCTGAAGAATCT		0	5	#DIV/0!
ARMC8	ENST00000358441	1158	24999	QC2-05-T2	2462788	2325625	haematopoietic_and_lymphoid_tissue	NS	NS	NS	lymphoid_neoplasm	diffuse_large_B_cell_lymphoma	NS	NS	y	COSM5652001	c.275_279delTTATC	p.I92fs*16	Deletion - Frameshift		u	37	3:137942353-137942357	+		-		NA	Confirmed somatic variant	26647218	NA	surgery-fixed	recurrent	NA	1	2	2	3	137942353	137942357	3	137942333	137942377	3:137942333-137942377	TCTCTACTGGACTGCCATATTATCCCTGCCTTATTGCAAGGTAT		0	5	#DIV/0!
ERG	ENST00000417133	1461	3446	SJBALL230_D	2565649	2427043	haematopoietic_and_lymphoid_tissue	NS	NS	NS	lymphoid_neoplasm	acute_lymphoblastic_leukaemia	NS	NS	y	COSM5986683	c.882_886delTCCTC	p.P295fs*12	Deletion - Frameshift		u	37	21:39763587-39763591	-		-		NA	Confirmed somatic variant	27776115	NA	blood-bone marrow	primary	8.82	26	1	1	21	39763587	39763591	2	39763567	39763611	21:39763567-39763611	CCCTGAAACATACCTAACTGAGGACGCTGGTCTTCAGTTTTGGG		0	5	#DIV/0!
KIAA0174	ENST00000329908	1083	28977	71	2345980	2210652	prostate	NS	NS	NS	carcinoma	NS	NS	NS	y	COSM4777732	c.697_701delCCCAT	p.P233fs*49	Deletion - Frameshift		u	37	16:71956521-71956525	+		-		NA	Confirmed somatic variant	25189356	NA	surgery - NOS	metastasis	NA	14	1	1	16	71956521	71956525	1	71956501	71956545	16:71956501-71956545	AACGGTGCCAATGCCCATGCCCATGCCCATGCCTATGCCATCTG		0	5	#DIV/0!
PRDM1	NM_001198.2	2370	9346	P-0007563-T01-IM5	2723849	2582670	haematopoietic_and_lymphoid_tissue	lymph_node	NS	NS	lymphoid_neoplasm	diffuse_large_B_cell_lymphoma	NS	NS	n	COSM6986995	c.1464_1468delGGCAG	p.A489fs*25	Deletion - Frameshift	het	u	37	6:106553607-106553611	+		-		NA	Variant of unknown origin	28481359	NA	surgery-fixed	primary	NA	38	1	1	6	106553607	106553611	1	106553587	106553631	6:106553587-106553631	CGGCGGGAACAGCCGCCACGGCAGAACATGTGGTGCAGCCCAAA		0	5	#DIV/0!
NT5C1B	ENST00000416783	617	17818	PAPEFH	2367595	2230433	haematopoietic_and_lymphoid_tissue	NS	NS	NS	lymphoid_neoplasm	acute_lymphoblastic_B_cell_leukaemia	NS	NS	y	COSM5004290	c.197_201delTTTGT	p.L66fs*3	Deletion - Frameshift		u	37	2:18768359-18768363	-		-		NA	Confirmed somatic variant	25790293	NA	NS	NS	NA	2	3	3	2	18768359	18768363	2	18768339	18768383	2:18768339-18768383	GGGCTGTTCCCTCAGCTGCACAAAGGCAGCGTCTACACGACGAG		0	5	#DIV/0!
GATA3	ENST00000379328	1335	4172	H_LV-3580-1316136	2767818	2626037	breast	NS	NS	NS	carcinoma	ER-positive_carcinoma	NS	NS	n	COSM7345613	c.1072_1076delAAGAA	p.K358fs*12	Deletion - Frameshift		u	37	10:8115723-8115727	+		-		NA	Variant of unknown origin	30181556	NA	surgery-fixed	NS	NA	248	1	1	10	8115723	8115727	1	8115703	8115747	10:8115703-8115747	TAACAGACCCCTGACTATGAAGAAGGAAGGCATCCAGACCAGAA		0	5	#DIV/0!
HCAR2	ENST00000328880	1092	24827	TAITL33	2744818	2603521	haematopoietic_and_lymphoid_tissue	NS	NS	NS	lymphoid_neoplasm	NK-T_cell_lymphoma	NS	NS	y	COSM7314739	c.1086_1090delTCCTT	p.P363fs?	Deletion - Frameshift		u	37	12:123186741-123186745	-		-		NA	Confirmed somatic variant	NA	673	NS	primary	71	3	1	1	12	123186741	123186745	1	123186721	123186765	12:123186721-123186765	CTTCTTGGCATGGTTATTTAAGGAGAGGTTGGGCCCAGATAAGA		0	5	#DIV/0!
BIVM	ENST00000257336	1512	16034	TCGA-D1-A15V-01	1783495	1687494	endometrium	NS	NS	NS	carcinoma	endometrioid_carcinoma	NS	NS	y	COSM945182	c.816_820delACAAA	p.R272fs*2	Deletion - Frameshift	het	u	37	13:103474424-103474428	+		-		NA	Variant of unknown origin	NA	419	fresh/frozen - NOS	primary	68	5	2	2	13	103474424	103474428	1	103474404	103474448	13:103474404-103474448	TTACTTTCAGGTGGTTTAGACAAATTAATGACCACTTCCATGTA		0	5	#DIV/0!
NFKBIA	NM_020529.1	954	7797	HKNPC-051-Tumor-SM-64MGR	2640150	2500451	upper_aerodigestive_tract	pharynx	nasopharynx	NS	carcinoma	nasopharyngeal_carcinoma	NS	NS	y	COSM6458366	c.707_711delTGTTG	p.L236fs*5	Deletion - Frameshift		u	37	14:35871795-35871799	-		-		NA	Confirmed somatic variant	28098136	NA	surgery-fixed	primary	47	27	2	2	14	35871795	35871799	1	35871775	35871819	14:35871775-35871819	TGACATCAGCCCCACACTTCAACAGGAGTGACACCAGGTCAGGA		0	5	#DIV/0!
LRPPRC	ENST00000260665	4185	15714	2492718	2492718	2355333	skin	NS	NS	NS	malignant_melanoma	NS	NS	NS	y	COSM5730195	c.656_660delTTCTT	p.I219fs*6	Deletion - Frameshift		u	37	2:44203359-44203363	-		-		NA	Confirmed somatic variant	26286987	NA	surgery fresh/frozen	metastasis	NA	23	1	1	2	44203359	44203363	1	44203339	44203383	2:44203339-44203383	CCTTAGTTTTCATAAATCCAAGAATCTTGCTGCAAAGGAAAAAC		0	5	#DIV/0!
TCTN1	ENST00000397655	1722	26113	PTC-7C	2185970	2054267	thyroid	NS	NS	NS	other	neoplasm	NS	NS	y	COSM5446377	c.1431_1435delCACCC	p.T478fs*22	Deletion - Frameshift		u	37	12:111082913-111082917	+		-		NA	Confirmed somatic variant	NA	589	NS	NS	NA	5	1	1	12	111082913	111082917	2	111082893	111082937	12:111082893-111082937	GGGTGCCCATCCACTTCATCACCCAGTCATTCAACAGGAAGGTA		0	5	#DIV/0!
MET	ENST00000318493	4227	7029	P-0002088-T01-IM3	2718389	2577210	breast	NS	NS	NS	carcinoma	ductal_carcinoma	NS	NS	n	COSM6920687	c.3778_3782delGGTGC	p.G1260fs*43	Deletion - Frameshift	het	u	37	7:116423449-116423453	+		-		NA	Confirmed somatic variant	28481359	NA	surgery-fixed	metastasis	NA	136	2	2	7	116423449	116423453	2	116423429	116423473	7:116423429-116423473	TAGTGTACACAACAAAACAGGTGCAAAGCTGCCAGTGAAGTGGA		0	5	#DIV/0!
TET2	ENST00000305737	3498	25941	P-0004817-T02-IM5	2721220	2580041	haematopoietic_and_lymphoid_tissue	lymph_node	NS	NS	lymphoid_neoplasm	angioimmunoblastic_T_cell_lymphoma	NS	NS	n	COSM6938926	c.1776_1780delTCAAC	p.P594fs*42	Deletion - Frameshift	het	u	37	4:106156875-106156879	+		-		NA	Reported in another cancer sample as somatic	28481359	NA	surgery-fixed	primary	NA	177	4	4	4	106156875	106156879	4	106156855	106156899	4:106156855-106156899	TGCCATCAATTCTTCAGTATCAACCCAATCTCTCCAATCAAATG		0	5	#DIV/0!
TACC2	ENST00000369005	8847	11523	ATL009	2488637	2351286	haematopoietic_and_lymphoid_tissue	NS	NS	NS	lymphoid_neoplasm	adult_T_cell_lymphoma-leukaemia	NS	NS	y	COSM5703481	c.1874_1878delGAGAC	p.R625fs*29	Deletion - Frameshift		u	37	10:123843889-123843893	+		-		NA	Confirmed somatic variant	26437031	NA	NS	NS	59	33	2	2	10	123843889	123843893	2	123843869	123843913	10:123843869-123843913	AGCAGTGATGCAGAGAGCAGAGACCATCCCAGCTCACACTCAGC		0	5	#DIV/0!
C14orf109	ENST00000415050	510	20218	CSCC-31-T	2292472	2158536	skin	head_neck	NS	NS	carcinoma	squamous_cell_carcinoma	NS	NS	y	COSM4450106	c.447_451delTCGCC	p.N149fs*9	Deletion - Frameshift	het	u	37	14:93652953-93652957	+		-		NA	Confirmed somatic variant	25303977	NA	surgery fresh/frozen	primary	59	2	1	1	14	93652953	93652957	2	93652933	93652977	14:93652933-93652977	GCTTGGCAGTTATTTGCAATCGCCACCAGGCATTTGTCAAGGCT		0	5	#DIV/0!
G6PC	ENST00000253801	1074	4056	116	2370305	2233103	kidney	NS	NS	NS	carcinoma	papillary_renal_cell_carcinoma	NS	NS	y	COSM5016573	c.671_675delATCTG	p.Y224fs*29	Deletion - Frameshift		u	37	17:41063040-41063044	+		-		NA	Confirmed somatic variant	25401301	NA	surgery fresh/frozen	primary	57	2	1	1	17	41063040	41063044	1	41063020	41063064	17:41063020-41063064	AGCTTCGCCATCGGATTTTATCTGCTGCTCAAGGGACTGGGTGT		0	5	#DIV/0!
PRKDC	NM_006904	12387	9413	BN41T	1919157	1806478	liver	NS	NS	NS	carcinoma	NS	NS	NS	y	COSM1624047	c.7754_7758delAATTT	p.E2585fs*6	Deletion - Frameshift	het	u	37	8:48749776-48749780	-		-		NA	Variant of unknown origin	NA	323	fresh/frozen - NOS	primary	NA	58	1	1	8	48749776	48749780	1	48749756	48749800	8:48749756-48749800	GAGAAGACCACATTACCTGAAATTCGCATTCTGACAGAGGATGC		0	5	#DIV/0!
MYBPH	ENST00000255416	1434	7552	2	2233397	2100981	haematopoietic_and_lymphoid_tissue	small_intestine	NS	NS	lymphoid_neoplasm	enteropathy_type_T_cell_lymphoma	NS	NS	y	COSM4172127	c.295_299delAGGCT	p.R99fs*70	Deletion - Frameshift		u	37	1:203144496-203144500	-		-		NA	Variant of unknown origin	24413734	NA	NS	NS	NA	8	1	1	1	203144496	203144500	1	203144476	203144520	1:203144476-203144520	CACATAGCCCTGGAGGCCCAGCCTCCCCAGCCTCTCTGGGGGCT		0	5	#DIV/0!
LPIN2	ENST00000261596	2691	14450	TCGA-BH-A0B3-01	1899885	1788569	breast	NS	NS	NS	carcinoma	NS	NS	NS	y	COSM6502828	c.706_710delCCCCA	p.P236fs*5	Deletion - Frameshift		u	37	18:2939590-2939594	-		-		NA	Confirmed somatic variant	NA	414	fresh/frozen - NOS	primary	53	16	1	1	18	2939590	2939594	1	2939570	2939614	18:2939570-2939614	ACTCTTAGGACACGCTGTCTGGGGATAGGTGCTGCAAAGAGAAC		0	5	#DIV/0!
KMT2C	ENST00000262189	14736	13726	Pa145X	1473119	1396818	pancreas	NS	NS	NS	NS	NS	NS	NS	y	COSM85568	c.5935_5939delCCCAA	p.P1979fs*25	Deletion - Frameshift	het	n	37	7:151879006-151879010	-		-		NA	Confirmed somatic variant	NA	327	xenograft	NS	NA	396	1	1	7	151879006	151879010	1	151878986	151879030	7:151878986-151879030	CCGGGATAGGCCCAAGGATTTGGGAAATTGATCTGTCATCACAG		0	5	#DIV/0!
CEP170	ENST00000366542	4755	28920	LUAD-NYU201	1765198	1669518	lung	NS	NS	NS	carcinoma	adenocarcinoma	NS	NS	y	COSM391938	c.4226_4230delATGAA	p.D1409fs*5	Deletion - Frameshift		u	37	1:243303239-243303243	-		-		NA	Variant of unknown origin	22980975	NA	surgery - NOS	primary	84	7	1	1	1	243303239	243303243	1	243303219	243303263	1:243303219-243303263	AAATTTATAGTTTACTTACTTCATCCCTGCTCCAGGTTCTCCGC		0	5	#DIV/0!
NF2	ENST00000338641	1788	7773	1032529	1032529	949313	meninges	NS	NS	NS	meningioma	NS	NS	NS	n	COSM22191	c.355_359delTTCTT	p.F119fs*9	Deletion - Frameshift	hom	y	37	22:30035193-30035197	+		-		NA	Confirmed somatic variant	8655144	NA	surgery fresh/frozen	NS	NA	499	1	1	22	30035193	30035197	1	30035173	30035217	22:30035173-30035217	GATCACACAACATTTATTCTTCTTACAGGTACATCAGTCAAGGC		0	5	#DIV/0!
BAP1	ENST00000460680	2190	950	MPM_09	2038542	1919878	pleura	NS	NS	NS	mesothelioma	NS	NS	NS	n	COSM1716565	c.719_723delAGTAT	p.K240fs*42	Deletion - Frameshift		u	37	3:52440329-52440333	-		-		NA	Variant of unknown origin	23975423	NA	short-term culture	NS	NA	379	1	1	3	52440329	52440333	1	52440309	52440353	3:52440309-52440353	GCACATGCAGCCTGGCCTCATACTTGATCCTGCGGTCGGGCACC		0	5	#DIV/0!
VHL	ENST00000256474	642	12687	A498	972874	888970	kidney	NS	NS	NS	carcinoma	clear_cell_renal_cell_carcinoma	NS	NS	n	COSM14379	c.425_429delTTGAC	p.V142fs*30	Deletion - Frameshift		u	37	3:10188282-10188286	+		-		NA	Variant of unknown origin	8493574	NA	cell-line	NS	NA	1201	1	1	3	10188282	10188286	1	10188262	10188306	3:10188262-10188306	TTTGTGCCATCTCTCAATGTTGACGGACAGCCTATTTTTGCCAA		0	5	#DIV/0!
KRT16	ENST00000301653	1422	6423	82	2370273	2233071	kidney	NS	NS	NS	carcinoma	papillary_renal_cell_carcinoma	NS	NS	y	COSM5016568	c.1210_1214delCTGGA	p.L404fs*>69	Deletion - Frameshift		u	37	17:39766649-39766653	-		-		NA	Confirmed somatic variant	25401301	NA	surgery fresh/frozen	primary	50	4	1	1	17	39766649	39766653	1	39766629	39766673	17:39766629-39766673	CTCCAGCCGCGTCTTCACATCCAGCAAGATCTGGTACTCCTGGC		0	5	#DIV/0!
VHL	ENST00000256474	642	12687	1724335	1724335	1631202	kidney	NS	NS	NS	carcinoma	clear_cell_renal_cell_carcinoma	NS	NS	n	COSM26790	c.336_340delCCGAG	p.Y112fs*1	Deletion - Frameshift		u	37	3:10183867-10183871	+		-		NA	Variant of unknown origin	22642103	NA	surgery - NOS	primary	NA	1201	4	4	3	10183867	10183871	2	10183847	10183891	3:10183847-10183891	GCCGCCGCATCCACAGCTACCGAGGTACGGGCCCGGCGCTTAGG		0	5	#DIV/0!
TET2	ENST00000380013	6009	25941	748	2776729	2634865	haematopoietic_and_lymphoid_tissue	NS	NS	NS	haematopoietic_neoplasm	essential_thrombocythaemia	NS	NS	n	COSM7409722	c.2847_2851delTGCTG	p.A950fs*20	Deletion - Frameshift		u	37	4:106157946-106157950	+		-		NA	Variant of unknown origin	30304655	NA	blood-bone marrow	NS	NA	793	1	1	4	106157946	106157950	1	106157926	106157970	4:106157926-106157970	AGAAGGACACTCAAAAGCATGCTGCTCTAAGGTGGCATCTCTTA		0	5	#DIV/0!
APC	ENST00000457016	8532	583	2204148	2204148	2072387	large_intestine	NS	NS	NS	carcinoma	adenocarcinoma	NS	NS	n	COSM4169212	c.532-4_536delTTAGTTTTC	p.?	Unknown		u	37	5:112116487-112116491	+		-		NA	Confirmed somatic variant	23085758	NA	surgery fresh/frozen	NS	NA	2319	22140	22140	5	112116487	112116491	1	112116467	112116511	5:112116467-112116511	TTATTATTTGTGGTTTTAGTTTTCCTTACAAACAGATATGACCA		0	5	#DIV/0!
TRAPPC1	ENST00000540486	438	19894	2	2640406	2500708	lung	NS	NS	NS	carcinoma	adenocarcinoma	NS	NS	y	COSM6465253	c.171-2_173delAGGAA	p.?	Unknown		u	37	17:7834465-7834469	-		-		NA	Confirmed somatic variant	27545006	NA	NS	NS	61	1	22140	22140	17	7834465	7834469	2	7834445	7834489	17:7834445-7834489	GAAGGCCAGGAAGCCATCCTTCCTGCAGAGATGAGGAGGGTGTT		0	5	#DIV/0!
RUNX1	ENST00000300305	1443	10471	71	2699452	2558356	breast	NS	NS	NS	carcinoma	ductal_carcinoma	NS	NS	n	COSM6906848	c.447_451delAGCCA	p.A150fs*8	Deletion - Frameshift	het	u	37	21:36252911-36252915	-		-		NA	Confirmed somatic variant	29420467	NA	circulating tumour	NS	NA	202	1	1	21	36252911	36252915	1	36252891	36252935	21:36252891-36252935	CTTGCAACCTGGTTCTTCATGGCTGCGGTAGCATTTCTCAGCTC		0	5	#DIV/0!
KDM5C	ENST00000375401	4683	11114	K2140150TU-CUT2-DNA	2747700	2606403	kidney	NS	NS	NS	carcinoma	clear_cell_renal_cell_carcinoma	NS	NS	y	COSM7254184	c.2824_2828delGCCCG	p.A942fs*20	Deletion - Frameshift		u	37	23:53226021-53226025	-		-		NA	Confirmed somatic variant	NA	588	NS	primary	55	94	1	1	X	53226021	53226025	2	53226001	53226045	X:53226001-53226045	GACAGCCAAGGTGCCCCTTCGGGCTGAGGGGGCCAGTGTGCGTT		0	5	#DIV/0!
TET2	ENST00000380013	6009	25941	1799703	1799703	1701439	haematopoietic_and_lymphoid_tissue	NS	NS	NS	haematopoietic_neoplasm	mast_cell_neoplasm	systemic_mastocytosis	aggressive_and_associated_with_other_haematological_disorder	n	COSM87082	c.1118_1122delAAAAT	p.Q373fs*15	Deletion - Frameshift		u	37	4:106156217-106156221	+		-		NA	Variant of unknown origin	23074272	NA	blood-bone marrow	NS	78	793	2	2	4	106156217	106156221	2	106156197	106156241	4:106156197-106156241	TCTGAACGGTATTTAAAACAAAATGAAATGAATGGTGCTTACTT		0	5	#DIV/0!
CDCA2	ENST00000330560	3072	14623	HKNPC-088-Tumor-SM-6VXJ3	2640181	2500482	upper_aerodigestive_tract	pharynx	nasopharynx	NS	carcinoma	nasopharyngeal_carcinoma	NS	NS	y	COSM6458413	c.2387_2391delTCTTA	p.V796fs*2	Deletion - Frameshift		u	37	8:25364569-25364573	+		-		NA	Confirmed somatic variant	28098136	NA	surgery fresh/frozen	metastasis	48	8	1	1	8	25364569	25364573	1	25364549	25364593	8:25364549-25364593	TGTCATTGTTTAGGAGATGTCTTAATTGAAAATACGAAAGAATC		0	5	#DIV/0!
GPR183	ENST00000376414	1086	3128	ATL291	2488888	2351537	haematopoietic_and_lymphoid_tissue	NS	NS	NS	lymphoid_neoplasm	adult_T_cell_lymphoma-leukaemia	NS	NS	n	COSM5704778	c.804_808delGATTA	p.M268fs*7	Deletion - Frameshift		u	37	13:99947592-99947596	-		-		NA	Confirmed somatic variant	26437031	NA	NS	NS	NA	7	1	1	13	99947592	99947596	1	99947572	99947616	13:99947572-99947616	TTAGAGAAACGAAGCTTCTTAATCATATGTTGAATAATTGCAAC		0	5	#DIV/0!
TLE1	ENST00000376499	2313	11837	CHOL24	2057218	1937462	biliary_tract	bile_duct	NS	NS	carcinoma	adenocarcinoma	NS	NS	y	COSM1744958	c.2230_2234delAGCTG	p.S744fs*1	Deletion - Frameshift		u	37	9:84199192-84199196	-		-		NA	Confirmed somatic variant	24185509	NA	fresh/frozen - NOS	NS	NA	12	2	2	9	84199192	84199196	1	84199172	84199216	9:84199172-84199216	ATCATCCACAGAGATGTCACAGCTAAGCACTGACGAGGACTCTT		0	5	#DIV/0!
IQGAP2	ENST00000274364	4728	6111	4	2370197	2232995	kidney	NS	NS	NS	carcinoma	chromophobe_renal_cell_carcinoma	NS	NS	y	COSM5016091	c.2608_2612delGGAAT	p.G870fs*5	Deletion - Frameshift		u	37	5:75960929-75960933	+		-		NA	Confirmed somatic variant	25401301	NA	surgery fresh/frozen	primary	77	12	3	3	5	75960929	75960933	1	75960909	75960953	5:75960909-75960953	GAATAACACCGACAACCAAGGAATAAAAAGTTTGAGTAAGGAGA		0	5	#DIV/0!
CLASRP	ENST00000221455	2025	17731	TCGA-A5-A0GB-01	1783307	1687306	endometrium	NS	NS	NS	carcinoma	endometrioid_carcinoma	NS	NS	y	COSM998131	c.1894_1898delAAGGA	p.K632fs*>42	Deletion - Frameshift	het	u	37	19:45573299-45573303	+		-		NA	Variant of unknown origin	NA	419	fresh/frozen - NOS	primary	65	22	1	1	19	45573299	45573303	1	45573279	45573323	19:45573279-45573323	GGAGCGGGAACGCCGAGAGAAGGAGAGAGAAGAGTGGGAACGCC		0	5	#DIV/0!
HHATL	ENST00000310417	1515	13242	18	2640422	2500724	lung	NS	NS	NS	carcinoma	acinar_adenocarcinoma	NS	NS	y	COSM6468900	c.175-6_175-2delCCCCA	p.?	Unknown		u	37	3:42740639-42740643	-		-		NA	Confirmed somatic variant	27545006	NA	NS	NS	57	12	22140	22140	3	42740639	42740643	1	42740619	42740663	3:42740619-42740663	CTCGAAGTCAGCCACATCCTGGGGCAGTCCGGGGCAGAAGGAGG		0	5	#DIV/0!
DNMT3A	ENST00000380746	2172	2978	2321359	2321359	2186513	haematopoietic_and_lymphoid_tissue	NS	NS	NS	lymphoid_neoplasm	acute_lymphoblastic_T_cell_leukaemia	NS	NS	n	COSM4775186	c.1101-5_1101-1delTCCAG	p.?	Unknown		u	37	2:25467208-25467212	-		-		NA	Variant of unknown origin	25595890	NA	NS	NS	NA	95	22140	22140	2	25467208	25467212	2	25467188	25467232	2:25467188-25467232	ACACTCCACGCAAAAGCACCTGGAAGGAGACCCAGTGAGCAGAG		0	5	#DIV/0!
PACSIN2	ENST00000402229	1461	8571	HCC71T	1919230	1806551	liver	NS	NS	NS	carcinoma	NS	NS	NS	y	COSM1616525	c.1300_1304delCTGTA	p.L434fs*1	Deletion - Frameshift	het	u	37	22:43272187-43272191	-		-		NA	Variant of unknown origin	NA	323	fresh/frozen - NOS	primary	NA	2	6	6	22	43272187	43272191	1	43272167	43272211	22:43272167-43272211	CTCCTGCCCCTCATAGTCATACAGGGCCCGGACTCGCACTTCCG		0	5	#DIV/0!
TNFRSF14	ENST00000355716	852	11912	1822835	1822835	1721229	haematopoietic_and_lymphoid_tissue	lymph_node	NS	NS	lymphoid_neoplasm	follicular_lymphoma	NS	NS	n	COSM1155780	c.41_45delCCACC	p.T15fs*60	Deletion - Frameshift	het	u	37	1:2496413-2496417	+		-		NA	Variant of unknown origin	20884631	NA	surgery fresh/frozen	primary	NA	31	2	2	1	2496413	2496417	1	2496393	2496437	1:2496393-2496437	GGGACAGAGCTCCAAGAGACGACGGCTGGGGACACGAGCCCTCA		0	5	#DIV/0!
ATP2B1	ENST00000261173	3663	814	PCSI_0410_Lu_M_526	2743800	2602503	pancreas	NS	NS	NS	carcinoma	NS	NS	NS	y	COSM7211735	c.3110_3114delCAATA	p.S1037fs*1	Deletion - Frameshift		u	37	12:89995157-89995161	-		-		NA	Confirmed somatic variant	NA	382	NS	metastasis	NA	20	17	17	12	89995157	89995161	16	89995137	89995181	12:89995137-89995181	TTGACCATAGCCACTGTTCTATTGAAAGTTCTGAACAACTGAAA		0	5	#DIV/0!
VAV1	ENST00000304076	2538	12657	29	2233404	2100988	haematopoietic_and_lymphoid_tissue	NS	NS	NS	lymphoid_neoplasm	peripheral_T_cell_lymphoma_unspecified	NS	NS	y	COSM4172253	c.2333-1_2336delGTGGG	p.?	Unknown		u	37	19:6853957-6853961	+		-		NA	Variant of unknown origin	24413734	NA	NS	NS	NA	5	22140	22140	19	6853957	6853961	2	6853937	6853981	19:6853937-6853981	CTTCTGTTCTCTCTCCACAGTGGGAAGCACAAAGTATTTTGGCA		0	5	#DIV/0!
MLPH	ENST00000445024	1656	29643	BD232T	2459867	2322704	biliary_tract	bile_duct	NS	NS	carcinoma	NS	NS	NS	y	COSM5501498	c.1591_1595delCACCC	p.H531fs*1	Deletion - Frameshift		u	37	2:238454151-238454155	+		-		NA	Confirmed somatic variant	NA	658	NS	primary	60	2	1	1	2	238454151	238454155	1	238454131	238454175	2:238454131-238454175	TGAGGATCTGAAACACACACACCCTGACAGTGTAAAATCCAAAA		0	5	#DIV/0!
EP300	ENST00000263253	7245	3373	PD8361a	1578779	1500199	haematopoietic_and_lymphoid_tissue	NS	NS	NS	haematopoietic_neoplasm	acute_myeloid_leukaemia	NS	NS	n	COSM5944414	c.6567_6571delGCAAC	p.M2189fs*19	Deletion - Frameshift		u	37	22:41574282-41574286	+		-		NA	Variant of unknown origin	27276561	NA	NS	NS	NA	142	2	2	22	41574282	41574286	2	41574262	41574306	22:41574262-41574306	TGAGACGACAGCAAATGATGCAACAGCAGCAGCAACAGGGAGCA		0	5	#DIV/0!
UBE2K	ENST00000261427	603	4914	TCGA-24-1469-01	1474819	1398518	ovary	NS	NS	NS	carcinoma	serous_carcinoma	NS	NS	y	COSM69089	c.167_171delACCAA	p.Y56fs*12	Deletion - Frameshift	het	u	37	4:39747381-39747385	+		-		NA	Confirmed somatic variant	21720365	331	NS	primary	71	11	1	1	4	39747381	39747385	1	39747361	39747405	4:39747361-39747405	ATTTTTTTAGGAGGAAGATACCAACTAGAGATAAAAATACCAGA		0	5	#DIV/0!
SOCS1	ENST00000332029	636	19383	1140493	1140493	1053037	haematopoietic_and_lymphoid_tissue	NS	NS	NS	haematopoietic_neoplasm	myelofibrosis	primary	NS	n	COSM28504	c.145_149delGCCCC	p.A49fs*66	Deletion - Frameshift		u	37	16:11349187-11349191	-		-		NA	Variant of unknown origin	18318760	NA	blood-bone marrow	NS	NA	72	1	1	16	11349187	11349191	1	11349167	11349211	16:11349167-11349211	GCGGAAGTGCGTGTCGCCGGGGGCCGGGGCCGGGACCGCGGGGC		0	5	#DIV/0!
GLTSCR1	ENST00000396720	4683	4332	BD137T	2459766	2322603	biliary_tract	bile_duct	NS	NS	carcinoma	NS	NS	NS	y	COSM5504886	c.1193_1197delCGTTC	p.T398fs*274	Deletion - Frameshift		u	37	19:48183620-48183624	+		-		NA	Confirmed somatic variant	NA	658	NS	primary	77	62	1	1	19	48183620	48183624	1	48183600	48183644	19:48183600-48183644	AAGGCCCCGCAGAACCTGACGTTCATGGCGGCGGGGAAGGCGGG		0	5	#DIV/0!
GSTM1	ENST00000309851	657	4632	12-011D26	2575078	2436415	prostate	NS	NS	NS	carcinoma	adenocarcinoma	NS	NS	y	COSM5991658	c.495_499delCCTCC	p.D165fs*5	Deletion - Frameshift		u	37	1:110233114-110233118	+		-		NA	Confirmed somatic variant	26928463	NA	autopsy - NOS	primary	61	2	3	3	1	110233114	110233118	2	110233094	110233138	1:110233094-110233138	TCGTCTATGATGTCCTTGACCTCCACCGTATATTTGAGCCCAAG		0	5	#DIV/0!
RNF43	ENST00000407977	2352	18505	P-0011554-T01-IM5	2727126	2585947	pancreas	NS	NS	NS	carcinoma	ductal_carcinoma	NS	NS	n	COSM6981754	c.52_56delATGGC	p.M18fs*20	Deletion - Frameshift	het	u	37	17:56492883-56492887	-		-		NA	Confirmed somatic variant	28481359	NA	surgery-fixed	metastasis	NA	365	1	1	17	56492883	56492887	1	56492863	56492907	17:56492863-56492907	AAAGCCTGCCTGCAGGGTAGCCATCAGCAGCCAGGGCCAGAGGG		0	5	#DIV/0!
VHL	ENST00000256474	642	12687	T52	1751584	1656400	kidney	NS	NS	NS	carcinoma	clear_cell_renal_cell_carcinoma	NS	NS	n	COSM423203	c.464-3_465delCAGTG	p.?	Unknown		u	37	3:10191468-10191472	+		-		NA	Confirmed somatic variant	22683710	NA	surgery fresh/frozen	primary	56	1201	22140	22140	3	10191468	10191472	1	10191448	10191492	3:10191448-10191492	GATTTGGTTTTTGCCCTTCCAGTGTATACTCTGAAAGAGCGATG		0	5	#DIV/0!
JKAMP	ENST00000261247	966	20184	CHC304T	2194521	2062799	liver	NS	NS	NS	carcinoma	hepatocellular_carcinoma	NS	NS	y	COSM6202572	c.502_506delTTTAT	p.F168fs*28	Deletion - Frameshift		u	37	14:59965458-59965462	+		-		NA	Confirmed somatic variant	NA	381	NS	NS	NA	5	1	1	14	59965458	59965462	2	59965438	59965482	14:59965438-59965482	TTACAGATATACCATTGTATTTATCTATTACGCATTCTGCTTGG		0	5	#DIV/0!
SOCS1	ENST00000332029	636	19383	GHE0605	2491111	2353757	haematopoietic_and_lymphoid_tissue	NS	NS	NS	lymphoid_neoplasm	diffuse_large_B_cell_lymphoma	NS	NS	y	COSM5713452	c.195_199delGCGCA	p.R66fs*49	Deletion - Frameshift		u	37	16:11349137-11349141	-		-		NA	Confirmed somatic variant	26608593	NA	NS	recurrent	NA	72	1	1	16	11349137	11349141	1	11349117	11349161	16:11349117-11349161	AGCGCGCTGGCGCGCGTGATGCGCCGGTAATCGGCGTGCGAACG		0	5	#DIV/0!
RBBP8	ENST00000399725	2604	9891	BK0099	2237637	2105141	kidney	NS	NS	NS	carcinoma	clear_cell_renal_cell_carcinoma	NS	NS	y	COSM4189101	c.1948_1952delTTTGA	p.F650fs*16	Deletion - Frameshift		u	37	18:20576345-20576349	+		-		NA	Confirmed somatic variant	24504440	NA	surgery - NOS	NS	NA	17	2	2	18	20576345	20576349	2	20576325	20576369	18:20576325-20576369	CTTTACCTAAGATGTATCCTTTGAAAATATCCAGTGGAGTATAG		0	5	#DIV/0!
TET2	ENST00000380013	6009	25941	1500949	1500949	1423828	haematopoietic_and_lymphoid_tissue	NS	NS	NS	haematopoietic_neoplasm	acute_myeloid_leukaemia	NS	NS	n	COSM87082	c.1118_1122delAAAAT	p.Q373fs*15	Deletion - Frameshift	het	u	37	4:106156217-106156221	+		-		NA	Variant of unknown origin	21343549	NA	blood-bone marrow	primary	NA	793	2	2	4	106156217	106156221	2	106156197	106156241	4:106156197-106156241	TCTGAACGGTATTTAAAACAAAATGAAATGAATGGTGCTTACTT		0	5	#DIV/0!
UNC13C	ENST00000545554	6645	23149	03-081L	2575138	2436475	prostate	NS	NS	NS	carcinoma	adenocarcinoma	NS	NS	y	COSM5991983	c.4763_4767delATTTG	p.N1588fs*15	Deletion - Frameshift		u	37	15:54685295-54685299	+		-		NA	Confirmed somatic variant	26928463	NA	autopsy - NOS	metastasis	83	34	2	2	15	54685295	54685299	2	54685275	54685319	15:54685275-54685319	CAGGGACCAACCACCAAGAATTTGGATTTTTGGCCCCAACTTAT		0	5	#DIV/0!
TMEM240	ENST00000378733	522	25186	LICA-CN-ICC002T	2634234	2494630	liver	NS	NS	NS	other	neoplasm	NS	NS	y	COSM6335288	c.282_286delGCTGC	p.L95fs*>78	Deletion - Frameshift		u	37	1:1471056-1471060	-		-		NA	Confirmed somatic variant	NA	660	NS	primary	61	1	1	1	1	1471056	1471060	1	1471036	1471080	1:1471036-1471080	CAGCTGATGCAAAAGCCCAGCAGCAGCCCCAGCATGAGGTCGAT		0	5	#DIV/0!
PIK3R3	ENST00000540385	1524	8981	TMEITL13	2746146	2604849	haematopoietic_and_lymphoid_tissue	NS	NS	NS	lymphoid_neoplasm	NK-T_cell_lymphoma	NS	NS	y	COSM6861383	c.1057_1061delAAGAT	p.K353fs*25	Deletion - Frameshift		u	37	1:46521485-46521489	-		-		NA	Confirmed somatic variant	NA	673	NS	primary	60	13	2	2	1	46521485	46521489	4	46521465	46521509	1:46521465-46521509	CACAAGGTGTTGATCTCGGATCTTTCGCAGCTGGATCAGGTCAG		0	5	#DIV/0!
VHL	ENST00000256474	642	12687	BK0092	2237632	2105136	kidney	NS	NS	NS	carcinoma	clear_cell_renal_cell_carcinoma	NS	NS	y	COSM4188796	c.619_623delGCACA	p.A207fs*>6	Deletion - Frameshift		u	37	3:10191626-10191630	+		-		NA	Confirmed somatic variant	24504440	NA	surgery - NOS	NS	NA	1201	1	1	3	10191626	10191630	1	10191606	10191650	3:10191606-10191650	GCTGACACAGGAGCGCATTGCACATCAACGGATGGGAGATTGAA		0	5	#DIV/0!
APC	ENST00000457016	8532	583	127	2699508	2558412	large_intestine	colon	NS	NS	carcinoma	adenocarcinoma	NS	NS	n	COSM6907191	c.3402_3406delCTATG	p.D1134fs*3	Deletion - Frameshift	het	u	37	5:112174693-112174697	+		-		NA	Confirmed somatic variant	29420467	NA	surgery-fixed	NS	NA	2319	2	2	5	112174693	112174697	2	112174673	112174717	5:112174673-112174717	CTTTGTGTCAAGAAGATGACTATGAAGATGATAAGCCTACCAAT		0	5	#DIV/0!
PHLDB2	ENST00000431670	3762	29573	Malme-3M	1998458	1883530	haematopoietic_and_lymphoid_tissue	NS	NS	NS	lymphoid_neoplasm	hairy_cell_leukaemia	NS	NS	y	COSM1683156	c.544_548delGGAAG	p.G182fs*4	Deletion - Frameshift	het	u	37	3:111603468-111603472	+		-		NA	Confirmed somatic variant	23856246	NA	cell-line	primary	NA	12	2	2	3	111603468	111603472	3	111603448	111603492	3:111603448-111603492	GCTCCTGGCCATGTGGAATGGAAGTTCCCTGAGTGATGCTGGCC		0	5	#DIV/0!
PARD6B	ENST00000371610	1119	16245	PD4968a	1463662	1387514	breast	NS	NS	NS	carcinoma	ductal_carcinoma	NS	NS	y	COSM5802506	c.780_784delGACTT	p.T261fs*8	Deletion - Frameshift		u	37	20:49366686-49366690	+		-		NA	Confirmed somatic variant	NA	652	NS	primary	NA	6	1	1	20	49366686	49366690	1	49366666	49366710	20:49366666-49366710	ATGTTGTGAGGAACAGTCGGACTTCTGGCAGTTCCGGTCAGTCT		0	5	#DIV/0!
URB1	ENST00000382751	6816	17344	LS411	2301999	2167282	large_intestine	colon	right	NS	carcinoma	adenocarcinoma	NS	NS	y	COSM4614501	c.4262_4266delCACTT	p.A1421fs*2	Deletion - Frameshift	het	u	37	21:33713825-33713829	-		-		NA	Variant of unknown origin	24755471	NA	cell-line	NS	NA	5	1	1	21	33713825	33713829	1	33713805	33713849	21:33713805-33713849	CACCAGGATCAACTTCATTAAGTGCATGCTATGAATAAAATAAG		0	5	#DIV/0!
EIF2C3	ENST00000324350	690	18421	TCGA-BH-A0BW-01	1899904	1788588	breast	NS	NS	NS	carcinoma	NS	NS	NS	y	COSM6500862	c.269_273delGAAGT	p.R90fs*47	Deletion - Frameshift		u	37	1:36432633-36432637	+		-		NA	Confirmed somatic variant	NA	414	fresh/frozen - NOS	primary	71	1	2	2	1	36432633	36432637	2	36432613	36432657	1:36432613-36432657	CCAGTTTATGATGGAAAAAGAAGTCTTTACACCGCCAATCCACT		0	5	#DIV/0!
EIF3J	ENST00000261868	777	3270	TCGA-AX-A05Y-01	1783364	1687363	endometrium	NS	NS	NS	carcinoma	endometrioid_carcinoma	NS	NS	y	COSM962109	c.774_777delGTGA	p.M258fs?	Deletion - Frameshift	het	u	37	15:44853344-44853348	+		-		NA	Variant of unknown origin	NA	419	fresh/frozen - NOS	primary	57	27	1	1	15	44853344	44853348	1	44853324	44853368	15:44853324-44853368	AAGACTATGAAGACTTCATGTGACATTTTATCTTTTCTTGGTGT		0	5	#DIV/0!
COL12A1	ENST00000322507	9192	2188	12M	2466831	2329662	skin	face	NS	NS	malignant_melanoma	desmoplastic	NS	NS	y	COSM5577360	c.793_797delCGTAA	p.R265fs*4	Deletion - Frameshift		u	37	6:75898959-75898963	-		-		NA	Confirmed somatic variant	26343386	NA	surgery fresh/frozen	NS	77	44	1	1	6	75898959	75898963	1	75898939	75898983	6:75898939-75898983	GAAAACTTCAACTCCAACATTACGAAGCTCTCTTGCTGGAATTT		0	5	#DIV/0!
BRCA2	ENST00000380152	10257	1101	P-0000964-T01-IM3	2782785	2640568	prostate	NS	NS	NS	carcinoma	adenocarcinoma	NS	NS	n	COSM6915031	c.6223_6227delAAAGT	p.K2075fs*1	Deletion - Frameshift	het	u	37	13:32914715-32914719	+		-		NA	Confirmed somatic variant	28825054	NA	surgery-fixed	primary	49	229	6	6	13	32914715	32914719	6	32914695	32914739	13:32914695-32914739	TTTAGAAAGTTCCTTACACAAAGTTAAGGGAGTGTTAGAGGAAT		0	5	#DIV/0!
KRT10	ENST00000269576	1755	6413	HCC40T	1919208	1806529	liver	NS	NS	NS	carcinoma	NS	NS	NS	y	COSM1610199	c.1473_1477delCGGCG	p.H491fs*88	Deletion - Frameshift	het	u	37	17:38975310-38975314	-		-		NA	Variant of unknown origin	NA	323	fresh/frozen - NOS	primary	NA	26	1	1	17	38975310	38975314	1	38975290	38975334	17:38975290-38975334	TAGCCGCCGCCGGAACTGCCGCCGTGGCCGCCGCCGTGGCCGCC		0	5	#DIV/0!
MUC13	ENST00000311075	1536	7511	TCGA-23-1114-01	1731182	1637148	ovary	NS	NS	NS	carcinoma	serous_carcinoma	NS	NS	y	COSM1327910	c.1222_1226delGGCTA	p.G408fs*6	Deletion - Frameshift	het	u	37	3:124630974-124630978	-		-		NA	Variant of unknown origin	NA	331	NS	primary	55	5	2	2	3	124630974	124630978	1	124630954	124630998	3:124630954-124630998	CTTACAGTCGAGTCCACTGTAGCCAAATGCACACCTGAAATACA		0	5	#DIV/0!
PLA2G12B	ENST00000373032	588	18555	CLL109	1897545	1786229	haematopoietic_and_lymphoid_tissue	NS	NS	NS	lymphoid_neoplasm	chronic_lymphocytic_leukaemia-small_lymphocytic_lymphoma	NS	NS	y	COSM1289411	c.105_109delCCTTC	p.L36fs*7	Deletion - Frameshift		u	37	10:74714335-74714339	-		-		NA	Confirmed somatic variant	23415222	NA	blood-bone marrow	NS	NA	2	1	1	10	74714335	74714339	1	74714315	74714359	10:74714315-74714359	AAGCTTCCCCGGAGGTGCCGAAGGCCCCAGTCTGAATAGGACTC		0	5	#DIV/0!
RPL35A	ENST00000464167	333	10345	2250177	2250177	2117436	bone	NS	NS	NS	Ewings_sarcoma-peripheral_primitive_neuroectodermal_tumour	NS	NS	NS	y	COSM5030752	c.165-10_165-6delTTAAA	p.?	Unknown		u	37	3:197680864-197680868	+		-		NA	Confirmed somatic variant	25223734	NA	surgery fresh/frozen	primary	24.03	1	22140	22140	3	197680864	197680868	1	197680844	197680888	3:197680844-197680888	ATTCCTCTTCTTTCCCTTTTTAAAATCAGCAACACAGTCACTCC		0	5	#DIV/0!
SZT2	ENST00000372442	7602	29040	25	1481431	1405060	pancreas	NS	NS	NS	carcinoid-endocrine_tumour	islet_cell	NS	NS	y	COSM87710	c.1923_1927delTGAAG	p.D641fs*15	Deletion - Frameshift	het	u	37	1:43896306-43896310	+		-		NA	Confirmed somatic variant	21252315	NA	surgery fresh/frozen	metastasis	NA	33	1	1	1	43896306	43896310	1	43896286	43896330	1:43896286-43896330	TAGACACTGTGAATCCTGATGAAGACTCCTTCAGTATCTTGGGG		0	5	#DIV/0!
NF2	ENST00000403999	1773	7773	NYU695	2341092	2206075	pleura	NS	NS	NS	mesothelioma	biphasic	NS	NS	y	COSM4770782	c.258_262delTTCAA	p.S87fs*15	Deletion - Frameshift	het	u	37	22:30035096-30035100	+		-		NA	Confirmed somatic variant	25488749	NA	surgery fresh/frozen	NS	55	110	2	2	22	30035096	30035100	2	30035076	30035120	22:30035076-30035120	AGGTACTGGATCATGATGTTTCAAAGGAAGAACCAGTCACCTTT		0	5	#DIV/0!
BRWD1	ENST00000333229	6963	12760	SJHYPO052	2301072	2166353	haematopoietic_and_lymphoid_tissue	NS	NS	NS	lymphoid_neoplasm	acute_lymphoblastic_leukaemia	NS	NS	y	COSM4775905	c.4754-5_4754-1delTCTAG	p.?	Unknown		u	37	21:40571589-40571593	-		-		NA	Reported in another cancer sample as somatic	NA	638	NS	NS	NA	45	22140	22140	21	40571589	40571593	4	40571569	40571613	21:40571569-40571613	TTTGCTAATGAAACGGGACCTAGAAATAAGGTTAACAATAAGAT		0	5	#DIV/0!
MLL3	ENST00000355193	14907	13726	BRC3	2373493	2236286	breast	NS	NS	NS	carcinoma	luminal_NS_carcinoma	NS	NS	y	COSM5026857	c.7171_7175delATTCT	p.I2391fs*37	Deletion - Frameshift		u	37	7:151877186-151877190	-		-		NA	Confirmed somatic variant	22722193	NA	NS	NS	NA	289	2	2	7	151877186	151877190	2	151877166	151877210	7:151877166-151877210	CTTCTGCTGTTGCTGCTGGAGAATGATTTCACGTAACTTCTGCC		0	5	#DIV/0!
TCF7L2	ENST00000369397	1791	11641	P-0004081-T01-IM5	2720483	2579304	large_intestine	rectum	NS	NS	carcinoma	adenocarcinoma	NS	NS	n	COSM6933167	c.196_200delAGACG	p.R66fs*29	Deletion - Frameshift	het	u	37	10:114710972-114710976	+		-		NA	Confirmed somatic variant	28481359	NA	surgery-fixed	metastasis	NA	99	4	4	10	114710972	114710976	4	114710952	114710996	10:114710952-114710996	CCCCTCTGGGAAGGCGGAAAGACGGCCTCCGCCTCGCTCCGAAA		0	5	#DIV/0!
B4GALNT3	ENST00000266383	2997	24137	OCC07PT	1434856	1344214	ovary	NS	NS	NS	carcinoma	clear_cell_carcinoma	NS	NS	y	COSM88718	c.2460_2464delCAACA	p.N821fs*4	Deletion - Frameshift		u	37	12:666853-666857	+		-		NA	Confirmed somatic variant	20826764	NA	surgery fresh/frozen	primary	52	9	1	1	12	666853	666857	1	666833	666877	12:666833-666877	TCACCGGTGACCCACACTTCAACATCGTCATCACTGACTATAGC		0	5	#DIV/0!
MEN1	ENST00000312049	1833	7010	1024397	1024397	941374	parathyroid	NS	NS	NS	adenoma	NS	NS	NS	n	COSM22650	c.1702_1706delACCAA	p.T568fs*27	Deletion - Frameshift	hom	y	37	11:64571933-64571937	-		-		NA	Confirmed somatic variant	9241276	NA	surgery fresh/frozen	NS	NA	236	1	1	11	64571933	64571937	1	64571913	64571957	11:64571913-64571957	GATGGCGCTCGAGTTGATCTTGGTGGCCACCAGCAGCTCCTTCA		0	5	#DIV/0!
APC	ENST00000457016	8532	583	B00561	2767162	2625381	large_intestine	NS	NS	NS	carcinoma	adenocarcinoma	NS	NS	n	COSM7346272	c.3883_3887delGAAGC	p.E1295fs*4	Deletion - Frameshift		u	37	5:112175174-112175178	+		-		NA	Variant of unknown origin	30200630	NA	surgery-fixed	NS	NA	2319	1	1	5	112175174	112175178	1	112175154	112175198	5:112175154-112175198	ATGTAATCAGACGACACAGGAAGCAGATTCTGCTAATACCCTGC		0	5	#DIV/0!
PTEN	ENST00000371953	1212	9588	LB8_2009	2770895	2629096	haematopoietic_and_lymphoid_tissue	NS	NS	NS	lymphoid_neoplasm	acute_lymphoblastic_T_cell_leukaemia	NS	NS	n	COSM7351302	c.690_694delACCCA	p.P231fs*10	Deletion - Frameshift	het	u	37	10:89717665-89717669	+		-		NA	Variant of unknown origin	28157215	NA	blood-bone marrow	NS	NA	1239	1	1	10	89717665	89717669	1	89717645	89717689	10:89717645-89717689	TATATTCCTCCAATTCAGGACCCACACGACGGGAAGACAAGTTC		0	5	#DIV/0!
OR52E2	ENST00000321522	978	14769	LP6008202-DNA_C02	2688163	2547145	oesophagus	NS	NS	NS	carcinoma	adenocarcinoma	NS	NS	y	COSM6857815	c.669_673delTTGTG	p.A225fs*7	Deletion - Frameshift		u	37	11:5080185-5080189	-		-		NA	Confirmed somatic variant	NA	535	NS	primary	51	4	2	2	11	5080185	5080189	1	5080165	5080209	11:5080165-5080209	GTAGGAAGACGGAAAACAGCACAAAGAATATGCACATAAGAAAG		0	5	#DIV/0!
MTHFD1	ENST00000555709	2808	7432	BD30T	2459889	2322726	biliary_tract	bile_duct	NS	NS	carcinoma	NS	NS	NS	y	COSM5509091	c.1599_1603delGTTGG	p.L534fs*3	Deletion - Frameshift		u	37	14:64905815-64905819	+		-		NA	Confirmed somatic variant	NA	658	NS	primary	54	4	1	1	14	64905815	64905819	2	64905795	64905839	14:64905795-64905839	CTTGCCTGTCTGCTGTAGTGTTGGATACCAATGATAGATTCCTG		0	5	#DIV/0!
FOXO4	ENST00000374259	1518	7139	TCGA-F4-6806-01	1651307	1566094	large_intestine	colon	sigmoid	NS	carcinoma	adenocarcinoma	NS	NS	y	COSM1469113	c.562_566delGGCAA	p.G188fs*11	Deletion - Frameshift		u	37	23:70320642-70320646	+		-		NA	Confirmed somatic variant	NA	376	NS	NS	59	5	1	1	X	70320642	70320646	1	70320622	70320666	X:70320622-70320666	CCCTGAGGGAGGCAAGAGCGGCAAAGCCCCCCGCCGCCGGGCCG		0	5	#DIV/0!
PBRM1	ENST00000296302	5070	30064	ccRCC-73	1980809	1867055	kidney	NS	NS	NS	carcinoma	clear_cell_renal_cell_carcinoma	NS	NS	y	COSM1665670	c.2513_2517delATTTA	p.D838fs*7	Deletion - Frameshift		u	37	3:52643379-52643383	-		-		NA	Confirmed somatic variant	23797736	NA	NS	NS	NA	366	2	2	3	52643379	52643383	3	52643359	52643403	3:52643359-52643403	CAAACATATGCTCTTGAAATAAATCAAGCCGACGGTAGCGATTA		0	5	#DIV/0!
PIK3R3	ENST00000540385	1524	8981	TNKTL6	2634812	2495208	haematopoietic_and_lymphoid_tissue	NS	NS	NS	lymphoid_neoplasm	NK-T_cell_lymphoma	NS	NS	y	COSM6861383	c.1057_1061delAAGAT	p.K353fs*25	Deletion - Frameshift		u	37	1:46521485-46521489	-		-		NA	Confirmed somatic variant	NA	673	NS	primary	NA	13	2	2	1	46521485	46521489	4	46521465	46521509	1:46521465-46521509	CACAAGGTGTTGATCTCGGATCTTTCGCAGCTGGATCAGGTCAG		0	5	#DIV/0!
LRRN2	ENST00000367175	2142	16914	4974T	2665532	2525241	pancreas	NS	NS	NS	carcinoid-endocrine_tumour	insulinoma	NS	NS	y	COSM6842119	c.1078_1082delAACCT	p.N360fs*13	Deletion - Frameshift		u	37	1:204588039-204588043	-		-		NA	Confirmed somatic variant	28974674	NA	surgery - NOS	primary	82	12	1	1	1	204588039	204588043	1	204588019	204588063	1:204588019-204588063	GTGGAGACCTACCTCCTGCAGGTTGGGCAGGGACTCCACCGTCT		0	5	#DIV/0!
VHL	ENST00000256474	642	12687	1110756	1110756	1024634	kidney	NS	NS	NS	carcinoma	clear_cell_renal_cell_carcinoma	NS	NS	n	COSM26790	c.336_340delCCGAG	p.Y112fs*1	Deletion - Frameshift		u	37	3:10183867-10183871	+		-		NA	Variant of unknown origin	18389622	NA	NS	NS	NA	1201	4	4	3	10183867	10183871	2	10183847	10183891	3:10183847-10183891	GCCGCCGCATCCACAGCTACCGAGGTACGGGCCCGGCGCTTAGG		0	5	#DIV/0!
AKT2	ENST00000392038	1446	392	HCC-JP-467-T	2746995	2605698	liver	NS	NS	NS	other	neoplasm	NS	NS	y	COSM7185826	c.32_36delGGCTC	p.W11fs*5	Deletion - Frameshift		u	37	19:40771139-40771143	-		-		NA	Confirmed somatic variant	NA	323	NS	primary	73	5	1	1	19	40771139	40771143	1	40771119	40771163	19:40771119-40771163	GCCTCTTACCACGCTTGTGGAGCCAGCCTTCTTTGATGACAGAC		0	5	#DIV/0!
FXR1	ENST00000357559	1866	4023	43498	2746097	2604800	large_intestine	NS	NS	NS	carcinoma	adenocarcinoma	NS	NS	y	COSM7279546	c.1198+10_1198+14delAATTT	p.?	Unknown		u	37	3:180680888-180680892	+		-		NA	Confirmed somatic variant	NA	646	NS	primary	73	29	22140	22140	3	180680888	180680892	1	180680868	180680912	3:180680868-180680912	TCCGGTTATGGTAAAAAAAAATTTTTTTTTTTTTTTTTTGGTAA		0	5	#DIV/0!
PTEN	ENST00000371953	1212	9588	S78361	851982	771566	central_nervous_system	brain	NS	NS	glioma	astrocytoma_Grade_IV	glioblastoma_multiforme	NS	n	COSM4949	c.510_514delTCAGA	p.S170fs*8	Deletion - Frameshift		y	37	10:89711892-89711896	+		-		NA	Confirmed somatic variant	11051241	NA	surgery fresh/frozen	primary	60	1239	1	1	10	89711892	89711896	1	89711872	89711916	10:89711872-89711916	AGGGAGTAACTATTCCCAGTCAGAGGCGCTATGTGTATTATTAT		0	5	#DIV/0!
DNAJC28	ENST00000314399	1167	1297	S00356	1759184	1663932	lung	NS	NS	NS	carcinoma	small_cell_carcinoma	NS	NS	n	COSM317250	c.948_952delAATTG	p.L316fs*12	Deletion - Frameshift		u	37	21:34860749-34860753	-		-		NA	Confirmed somatic variant	22941188	NA	fresh/frozen - NOS	NS	54	7	5	5	21	34860749	34860753	2	34860729	34860773	21:34860729-34860773	TGCCTGGTCAGGATGGGAACAATTAAATTAAAATCATTAATTCG		0	5	#DIV/0!
ALG1	ENST00000262374	1395	18294	MBC_205	2662710	2522834	breast	NS	NS	NS	carcinoma	basal_(triple-negative)_carcinoma	NS	NS	y	COSM6587678	c.296_300delGAGTT	p.R99fs*37	Deletion - Frameshift		u	37	16:5123163-5123167	+		-		NA	Confirmed somatic variant	28027327	NA	fresh/frozen - NOS	metastasis	NA	2	1	1	16	5123163	5123167	1	5123143	5123187	16:5123143-5123187	TGACTTGCAGTTGGGCCCCGAGTTTTCCAGTACGGAGTCAAAGT		0	5	#DIV/0!
ABHD15	ENST00000307201	1407	26971	BK0050	2237602	2105106	kidney	NS	NS	NS	carcinoma	clear_cell_renal_cell_carcinoma	NS	NS	y	COSM4187983	c.1083_1087delCGTGT	p.V362fs*10	Deletion - Frameshift		u	37	17:27889899-27889903	-		-		NA	Confirmed somatic variant	24504440	NA	surgery - NOS	NS	NA	4	1	1	17	27889899	27889903	1	27889879	27889923	17:27889879-27889923	GTGTGGTCTGGGGGTCCACACACGGGGTCGTCAGCACTGCAGAT		0	5	#DIV/0!
ITGA11	ENST00000315757	3567	6136	ML_65_T_01	2583920	2445085	skin	NS	NS	NS	carcinoma	NS	NS	NS	y	COSM6019065	c.53-12_53-8delCCCCT	p.?	Unknown		u	37	15:68695376-68695380	-		-		NA	Confirmed somatic variant	NA	656	NS	metastasis	40	11	22140	22140	15	68695376	68695380	1	68695356	68695400	15:68695356-68695400	TGTCCGTGAACCCTGAGGCAGGGGGAGAGGAGAGGAGAAGCAGG		0	5	#DIV/0!
BTK	ENST00000308731	1980	1133	480-07	2545771	2407252	ovary	NS	NS	NS	carcinoma	mucinous_carcinoma	NS	NS	y	COSM6851784	c.1438_1442delGGCTG	p.G480fs*26	Deletion - Frameshift		u	37	23:100611164-100611168	-		-		NA	Confirmed somatic variant	26257827	NA	surgery fresh/frozen	primary	70	7	1	1	X	100611164	100611168	1	100611144	100611188	X:100611144-100611188	CCTCAGGTAGTTCAGGAGGCAGCCATTGGCCATGTACTCAGTGA		0	5	#DIV/0!
FGA	ENST00000302053	2601	3661	9143_T	2390311	2253143	liver	NS	NS	NS	carcinoma	hepatocellular_carcinoma	NS	NS	y	COSM5038642	c.1782_1786delCACAT	p.T595fs*1	Deletion - Frameshift		u	37	4:155506795-155506799	-		-		NA	Confirmed somatic variant	25159915	NA	NS	NS	NA	10	2	2	4	155506795	155506799	2	155506775	155506819	4:155506775-155506819	TTATAGCTCTTGCTTTCAAATGTGGAGTCTCCTCTGTTGTAACT		0	5	#DIV/0!
APC	ENST00000457016	8532	583	1107982	1107982	1021885	large_intestine	NS	NS	NS	carcinoma	adenocarcinoma	NS	NS	n	COSM26696	c.3905_3909delTGCAA	p.L1302fs*11	Deletion - Frameshift		u	37	5:112175196-112175200	+		-		NA	Confirmed somatic variant	18369740	NA	surgery fresh/frozen	NS	NA	2319	2	2	5	112175196	112175200	1	112175176	112175220	5:112175176-112175220	GCAGATTCTGCTAATACCCTGCAAATAGCAGAAATAAAAGAAAA		0	5	#DIV/0!
CDH1	ENST00000261769	2649	1748	CSB12	2373541	2236334	breast	NS	NS	NS	carcinoma	luminal_NS_carcinoma	NS	NS	n	COSM5028159	c.971_975delGAGTC	p.G324fs*24	Deletion - Frameshift		u	37	16:68845725-68845729	+		-		NA	Confirmed somatic variant	22722193	NA	NS	NS	NA	357	1	1	16	68845725	68845729	1	68845705	68845749	16:68845705-68845749	ACCATTAACAGGAACACAGGAGTCATCAGTGTGGTCACCACTGG		0	5	#DIV/0!
PCLO	ENST00000423517	14808	13406	TCGA-G5-6233-01	1651644	1566431	large_intestine	colon	sigmoid	NS	carcinoma	adenocarcinoma	NS	NS	y	COSM5080726	c.1343_1347delAGATT	p.K448fs*96	Deletion - Frameshift		u	37	7:82784610-82784614	-		-		NA	Confirmed somatic variant	NA	375	NS	primary	74	60	1	1	7	82784610	82784614	1	82784590	82784634	7:82784590-82784634	GTCCTGCCTGTTGAGCTGGAATCTTTCCTGGCCCAGGCTGCTGA		0	5	#DIV/0!
FAT1	ENST00000441802	13767	3595	ESCC_28	2479536	2342296	oesophagus	NS	NS	NS	carcinoma	squamous_cell_carcinoma	NS	NS	y	COSM5627362	c.632_636delATTAC	p.D211fs*7	Deletion - Frameshift		u	37	4:187630346-187630350	-		-		NA	Confirmed somatic variant	26873401	NA	NS	NS	42	311	2	2	4	187630346	187630350	2	187630326	187630370	4:187630326-187630370	CATAGAGCTTGGTCTCTAGGTAATCAAGTCTACCAGTTAACACT		0	5	#DIV/0!
TNFRSF14	ENST00000355716	852	11912	P-0012245-T01-IM5	2727352	2586173	haematopoietic_and_lymphoid_tissue	lymph_node	NS	NS	lymphoid_neoplasm	diffuse_large_B_cell_lymphoma	NS	NS	n	COSM6987722	c.608_612delGGTGG	p.W203fs*29	Deletion - Frameshift	het	u	37	1:2493168-2493172	+		-		NA	Variant of unknown origin	28481359	NA	surgery-fixed	primary	NA	31	1	1	1	2493168	2493172	1	2493148	2493192	1:2493148-2493192	AGCAGCTCCCACTGGGTATGGTGGTTTCTCTCAGGGAGCCTCGT		0	5	#DIV/0!
FOSL2	ENST00000264716	981	3798	1058	2772693	2630875	urinary_tract	bladder	NS	NS	carcinoma	transitional_cell_carcinoma	papillary_transitional_cell_carcinoma_non_invasive	NS	y	COSM7403738	c.601_605delCCCCC	p.P201fs*56	Deletion - Frameshift		u	37	2:28634935-28634939	+		-		NA	Confirmed somatic variant	29136510	NA	surgery fresh/frozen	primary	73	9	1	1	2	28634935	28634939	1	28634915	28634959	2:28634915-28634959	CCCCGAGGAGCGCCGATCGCCCCCAGCCCCTGGGCTGCAGCCCA		0	5	#DIV/0!
NF1	ENST00000358273	8520	7765	P-0002588-T01-IM3	2718846	2577667	soft_tissue	fibrous_tissue_and_uncertain_origin	NS	NS	fibrosarcoma	myxofibrosarcoma	NS	NS	n	COSM6923219	c.4634_4638delACCTG	p.Y1545fs*17	Deletion - Frameshift	het	u	37	17:29588785-29588789	+		-		NA	Confirmed somatic variant	28481359	NA	surgery-fixed	primary	NA	474	1	1	17	29588785	29588789	1	29588765	29588809	17:29588765-29588809	ATGGCAACACTTCTTGCATACCTGGGTCCTCCAGAGCACAAACC		0	5	#DIV/0!
CCDC33	ENST00000398814	2268	26552	TCGA-GC-A3RC-01	2193233	2061511	urinary_tract	bladder	NS	NS	carcinoma	NS	NS	NS	y	COSM7123103	c.2187_2191delGCCCC	p.E729fs*8	Deletion - Frameshift		u	37	15:74628313-74628317	+		-		NA	Confirmed somatic variant	NA	413	NS	NS	59	14	1	1	15	74628313	74628317	1	74628293	74628337	15:74628293-74628337	AGCAGCCCTCAGAGCTGGAGCCCCTGCTGCCCAGCTCAGACTCT		0	5	#DIV/0!
BRWD1	ENST00000342449	6810	12760	SJHYPO052-R	2590153	2451283	haematopoietic_and_lymphoid_tissue	NS	NS	NS	lymphoid_neoplasm	acute_lymphoblastic_leukaemia	NS	NS	y	COSM4775906	c.4754-5_4754-1delTCTAG	p.?	Unknown		u	37	21:40571589-40571593	-		-		NA	Confirmed somatic variant	23334668	NA	blood-bone marrow	recurrent	16.3	18	22140	22140	21	40571589	40571593	4	40571569	40571613	21:40571569-40571613	TTTGCTAATGAAACGGGACCTAGAAATAAGGTTAACAATAAGAT		0	5	#DIV/0!
ASPN	ENST00000395538	729	14872	39	2345976	2210648	prostate	NS	NS	NS	carcinoma	NS	NS	NS	y	COSM4777807	c.122_126delATGAT	p.D41fs*2	Deletion - Frameshift		u	37	9:95237054-95237058	-		-		NA	Confirmed somatic variant	25189356	NA	surgery - NOS	metastasis	NA	6	3	3	9	95237054	95237058	2	95237034	95237078	9:95237034-95237078	CATCATCATCATCATCATCATCATCATCATCATCTGTGTCTTCC		0	5	#DIV/0!
SYNPO2L	ENST00000394810	2934	23532	TCGA-BT-A3PJ-01	2193280	2061558	urinary_tract	bladder	NS	NS	carcinoma	NS	NS	NS	y	COSM7085116	c.2917_2921delGGGGC	p.G973fs*>4	Deletion - Frameshift		u	37	10:75406489-75406493	-		-		NA	Confirmed somatic variant	NA	413	NS	NS	76	12	1	1	10	75406489	75406493	2	75406469	75406513	10:75406469-75406513	GCCTGTTCACTGGTGCCCTGCCCCAGGCCTCCACACATGAGCTT		0	5	#DIV/0!
ATRX	ENST00000373344	7479	886	P-0003389-T01-IM5	2719873	2578694	urinary_tract	bladder	NS	NS	carcinoma	adenocarcinoma	NS	NS	n	COSM6928229	c.2928_2932delAACTT	p.E976fs*2	Deletion - Frameshift	het	u	37	23:76937816-76937820	-		-		NA	Confirmed somatic variant	28481359	NA	surgery-fixed	primary	NA	296	1	1	X	76937816	76937820	1	76937796	76937840	X:76937796-76937840	TGCTTTTTATCATCTTCAGAAGTTTCATCGCTCTGGTCTTTCTT		0	5	#DIV/0!
CYP4F3	ENST00000585846	1563	2646	TCGA-GC-A3RC-01	2193233	2061511	urinary_tract	bladder	NS	NS	carcinoma	NS	NS	NS	y	COSM7123113	c.352_356delGTACC	p.V118fs*23	Deletion - Frameshift		u	37	19:15757870-15757874	+		-		NA	Confirmed somatic variant	NA	413	NS	NS	59	15	2	2	19	15757870	15757874	2	15757850	15757894	19:15757850-15757894	ATTTATGTCAGCTGCCATTGTACCAAAGGACAAGGTCTTCTACA		0	5	#DIV/0!
PTEN	ENST00000371953	1212	9588	26	2760134	2618667	endometrium	NS	NS	NS	carcinoma	endometrioid_carcinoma	NS	NS	n	COSM7339139	c.224_228delATTAT	p.H75fs*6	Deletion - Frameshift		u	37	10:89690817-89690821	+		-		NA	Variant of unknown origin	29876005	NA	surgery-fixed	NS	NA	1239	1	1	10	89690817	89690821	1	89690797	89690841	10:89690797-89690841	TTTAGTTGTGCTGAAAGACATTATGACACCGCCAAATTTAATTG		0	5	#DIV/0!
MED16	ENST00000325464	2634	17556	G6	1867795	1758604	central_nervous_system	brain	NS	NS	glioma	astrocytoma_Grade_II	fibrillary	NS	y	COSM1192036	c.1768_1771+1delGTCGG	p.?	Unknown		u	37	19:875243-875247	-		-		NA	Confirmed somatic variant	23104868	NA	fresh/frozen - NOS	primary	40	10	22140	22140	19	875243	875247	1	875223	875267	19:875223-875267	GGGCGTGGAAAAGGACCCACCGACGTCGGTGATCTTGGTGCAGA		0	5	#DIV/0!
NCAPH2	ENST00000395698	900	25071	PTC_285	2549863	2411318	thyroid	NS	NS	NS	carcinoma	NS	NS	NS	y	COSM5958853	c.55_59delACCAA	p.T19fs*25	Deletion - Frameshift		u	37	22:50946821-50946825	+		-		NA	Confirmed somatic variant	NA	589	NS	primary	74	2	3	3	22	50946821	50946825	2	50946801	50946845	22:50946801-50946845	GCAGCCCATCCGCGACCTCACCAAGAACTGGGAGGTGGACGTGG		0	5	#DIV/0!
GATA3	ENST00000379328	1335	4172	P-0005423-T01-IM5	2721814	2580635	breast	NS	NS	NS	carcinoma	ductal_carcinoma	NS	NS	n	COSM6917303	c.1224_1228delGCCCT	p.P409fs*>35	Deletion - Frameshift	het	u	37	10:8115875-8115879	+		-		NA	Confirmed somatic variant	28481359	NA	surgery - NOS	metastasis	NA	248	4	4	10	8115875	8115879	4	8115855	8115899	10:8115855-8115899	CCTCCCTGAGCCACATCTCGCCCTTCAGCCACTCCAGCCACATG		0	5	#DIV/0!
SRSF2	ENST00000392485	666	10783	PD11282a	1738871	1644702	haematopoietic_and_lymphoid_tissue	NS	NS	NS	haematopoietic_neoplasm	acute_myeloid_leukaemia	NS	NS	n	COSM5944337	c.303_307delCCGCC	p.S101fs*21	Deletion - Frameshift		u	37	17:74732936-74732940	-		-		NA	Variant of unknown origin	27276561	NA	NS	NS	NA	95	16	16	17	74732936	74732940	16	74732916	74732960	17:74732916-74732960	CTGCGGGGTGGCGGTCCCCGGCGGCTGTGGTGTGAGTCCGGGGG		0	5	#DIV/0!
SRSF2	ENST00000392485	666	10783	PD7982a	1578400	1499820	haematopoietic_and_lymphoid_tissue	NS	NS	NS	haematopoietic_neoplasm	acute_myeloid_leukaemia	NS	NS	n	COSM5944337	c.303_307delCCGCC	p.S101fs*21	Deletion - Frameshift		u	37	17:74732936-74732940	-		-		NA	Variant of unknown origin	27276561	NA	NS	NS	NA	95	16	16	17	74732936	74732940	16	74732916	74732960	17:74732916-74732960	CTGCGGGGTGGCGGTCCCCGGCGGCTGTGGTGTGAGTCCGGGGG		0	5	#DIV/0!
PSIP1	ENST00000380716	1002	9527	T189255	2658275	2518434	large_intestine	NS	NS	NS	carcinoma	adenocarcinoma	NS	NS	y	COSM6757600	c.977+4_977+8delAGTAT	p.?	Unknown		u	37	9:15472622-15472626	-		-		NA	Confirmed somatic variant	27149842	NA	NS	NS	77.16	19	22140	22140	9	15472622	15472626	3	15472602	15472646	9:15472602-15472646	AAAATTTAGAAAAAAAAAAATACTTACTGCTCAGTTTCCATTTG		0	5	#DIV/0!
MYO3A	ENST00000543632	1995	7601	SJG-041	2561473	2422897	upper_aerodigestive_tract	mouth	tongue	NS	carcinoma	squamous_cell_carcinoma	NS	NS	y	COSM5982076	c.617_621delCTTAT	p.T206fs*5	Deletion - Frameshift		u	37	10:26310463-26310467	+		-		NA	Confirmed somatic variant	27693639	NA	short-term culture	primary	55	9	2	2	10	26310463	26310467	2	26310443	26310487	10:26310443-26310487	GAACAGCAATTGGATACCACTTATGACGCCAGATGTGACACTTG		0	5	#DIV/0!
SRSF2	ENST00000392485	666	10783	PD7900a	1578318	1499738	haematopoietic_and_lymphoid_tissue	NS	NS	NS	haematopoietic_neoplasm	acute_myeloid_leukaemia	NS	NS	n	COSM5944337	c.303_307delCCGCC	p.S101fs*21	Deletion - Frameshift		u	37	17:74732936-74732940	-		-		NA	Variant of unknown origin	27276561	NA	NS	NS	NA	95	16	16	17	74732936	74732940	16	74732916	74732960	17:74732916-74732960	CTGCGGGGTGGCGGTCCCCGGCGGCTGTGGTGTGAGTCCGGGGG		0	5	#DIV/0!
HNF1A	ENST00000257555	1896	11621	1423142	1423142	1333183	liver	NS	NS	NS	other	adenoma	NS	NS	n	COSM46427	c.650_654delCCTAT	p.A217fs*7	Deletion - Frameshift		u	37	12:121431446-121431450	+		-		NA	Confirmed somatic variant	20393147	NA	surgery fresh/frozen	NS	NA	120	1	1	12	121431446	121431450	1	121431426	121431470	12:121431426-121431470	CAGCAGATCCTGTTCCAGGCCTATGAGAGGCAGAAGAACCCTAG		0	5	#DIV/0!
APC	ENST00000457016	8532	583	PF278	2560081	2421505	large_intestine	NS	NS	NS	adenoma	tubular	NS	NS	n	COSM5981984	c.4088_4092delAAAGT	p.K1363fs*10	Deletion - Frameshift		u	37	5:112175379-112175383	+		-		NA	Variant of unknown origin	27609830	NA	surgery-fixed	NS	NA	2319	1	1	5	112175379	112175383	1	112175359	112175403	5:112175359-112175403	GGAGCGAAATCTCCCTCCAAAAGTGGTGCTCAGACACCCAAAAG		0	5	#DIV/0!
TP53	ENST00000269305	1182	11998	ED1R4B	2762664	2620923	thyroid	NS	NS	NS	carcinoma	anaplastic_carcinoma	NS	NS	n	COSM7340583	c.1051_1055delAAGGA	p.K351fs*29	Deletion - Frameshift		u	37	17:7573972-7573976	-		-		NA	Variant of unknown origin	29615459	NA	NS	primary	76	3286	1	1	17	7573972	7573976	1	7573952	7573996	17:7573952-7573996	CTCCTTCCCAGCCTGGGCATCCTTGAGTTCCAAGGCCTCATTCA		0	5	#DIV/0!
TP53	ENST00000269305	1182	11998	2538131	2538131	2399769	bone	extraskeletal	NS	NS	osteosarcoma	NS	NS	NS	n	COSM5944173	c.946_950delCCCCA	p.P316fs*19	Deletion - Frameshift		u	37	17:7576896-7576900	-		-		NA	Confirmed somatic variant	27499911	NA	surgery-fixed	NS	NA	3286	1	1	17	7576896	7576900	1	7576876	7576920	17:7576876-7576920	CAGTGGTTTCTTCTTTGGCTGGGGAGAGGAGCTGGTGTTGTTGG		0	5	#DIV/0!
TP53	ENST00000269305	1182	11998	GAN00-G1	1390811	1300852	liver	NS	NS	NS	carcinoma	hepatocellular_carcinoma	NS	NS	n	COSM45408	c.924_928delGCCCA	p.P309fs*26	Deletion - Frameshift		u	37	17:7576918-7576922	-		-		NA	Variant of unknown origin	11191353	NA	surgery - NOS	NS	NA	3286	1	1	17	7576918	7576922	1	7576898	7576942	17:7576898-7576942	GGAGAGGAGCTGGTGTTGTTGGGCAGTGCTAGGAAAGAGGCAAG		0	5	#DIV/0!
TP53	ENST00000269305	1182	11998	SC97-48	1382933	1292974	breast	NS	NS	NS	carcinoma	NS	NS	NS	n	COSM45065	c.904_908delGGGAG	p.G302fs*2	Deletion - Frameshift		u	37	17:7577030-7577034	-		-		NA	Variant of unknown origin	9815649	NA	surgery - NOS	primary	NA	3286	1	1	17	7577030	7577034	1	7577010	7577054	17:7577010-7577054	TTGCTTACCTCGCTTAGTGCTCCCTGGGGGCAGCTCGTGGTGAG		0	5	#DIV/0!
TP53	ENST00000455263	1041	11998	P-0004058-T01-IM5	2720459	2579280	breast	NS	NS	NS	carcinoma	ductal_carcinoma	NS	NS	n	COSM6933320	c.794_798delTGGGA	p.L265fs*5	Deletion - Frameshift	het	u	37	17:7577140-7577144	-		-		NA	Confirmed somatic variant	28481359	NA	surgery-fixed	metastasis	NA	1216	4	4	17	7577140	7577144	3	7577120	7577164	17:7577120-7577164	GCACCTCAAAGCTGTTCCGTCCCAGTAGATTACCACTACTCAGG		0	5	#DIV/0!
GPR155	ENST00000392551	2613	22951	ZZUFHECRKL-G034T	2456959	2319796	oesophagus	NS	NS	NS	carcinoma	squamous_cell_carcinoma	NS	NS	y	COSM5440317	c.1956_1960delCCAGC	p.D652fs*19	Deletion - Frameshift		u	37	2:175311392-175311396	-		-		NA	Confirmed somatic variant	NA	582	NS	primary	59	8	1	1	2	175311392	175311396	1	175311372	175311416	2:175311372-175311416	AACACATGTCGGGTCAGTTGCTGGTCTCCACTCTGTAGATACTG		0	5	#DIV/0!
C9orf47	ENST00000334490	609	23669	BK0074	2237616	2105120	kidney	NS	NS	NS	carcinoma	clear_cell_renal_cell_carcinoma	NS	NS	y	COSM4188618	c.72_76delGCTGT	p.L25fs*35	Deletion - Frameshift		u	37	9:91605982-91605986	+		-		NA	Confirmed somatic variant	24504440	NA	surgery - NOS	NS	NA	3	1	1	9	91605982	91605986	1	91605962	91606006	9:91605962-91606006	TCGGCCCAAACAAACCCTCGCTGTCAGGGCGACAGGCGCCCGCC		0	5	#DIV/0!
TP53	ENST00000269305	1182	11998	ESO206PT	1860052	1750993	oesophagus	NS	NS	NS	carcinoma	squamous_cell_carcinoma	NS	NS	n	COSM1172463	c.760_764delATCAT	p.I254fs*8	Deletion - Frameshift		u	37	17:7577517-7577521	-		-		NA	Confirmed somatic variant	22877736	NA	fresh/frozen - NOS	primary	47	3286	1	1	17	7577517	7577521	2	7577497	7577541	17:7577497-7577541	CCTGGAGTCTTCCAGTGTGATGATGGTGAGGATGGGCCTCCGGT		0	5	#DIV/0!
TP53	ENST00000269305	1182	11998	BOE06-171	1409152	1319193	breast	NS	NS	NS	carcinoma	NS	NS	NS	n	COSM45937	c.732_736delCGGCA	p.G245fs*17	Deletion - Frameshift		u	37	17:7577545-7577549	-		-		NA	Variant of unknown origin	16818855	NA	surgery - NOS	NS	NA	3286	1	1	17	7577545	7577549	1	7577525	7577569	17:7577525-7577569	AGGATGGGCCTCCGGTTCATGCCGCCCATGCAGGAACTGTTACA		0	5	#DIV/0!
TP53	ENST00000420246	1026	11998	ATL210	2488810	2351459	haematopoietic_and_lymphoid_tissue	NS	NS	NS	lymphoid_neoplasm	adult_T_cell_lymphoma-leukaemia	NS	NS	n	COSM5706570	c.723_727delCTGCA	p.C242fs*20	Deletion - Frameshift		u	37	17:7577554-7577558	-		-		NA	Confirmed somatic variant	26437031	NA	NS	NS	NA	1172	4	4	17	7577554	7577558	5	7577534	7577578	17:7577534-7577578	CTCCGGTTCATGCCGCCCATGCAGGAACTGTTACACATGTAGTT		0	5	#DIV/0!
TP53	ENST00000269305	1182	11998	NIS95-15	1358909	1268950	haematopoietic_and_lymphoid_tissue	NS	NS	NS	lymphoid_neoplasm	adult_T_cell_lymphoma-leukaemia	NS	NS	n	COSM43711	c.723_727delCTGCA	p.C242fs*20	Deletion - Frameshift		u	37	17:7577554-7577558	-		-		NA	Reported in another cancer sample as somatic	7723391	NA	surgery - NOS	primary	77	3286	4	4	17	7577554	7577558	5	7577534	7577578	17:7577534-7577578	CTCCGGTTCATGCCGCCCATGCAGGAACTGTTACACATGTAGTT		0	5	#DIV/0!
TP53	ENST00000420246	1026	11998	471	2267441	2134209	oesophagus	lower_third	NS	NS	carcinoma	squamous_cell_carcinoma	NS	NS	y	COSM4437814	c.709_713delATGTG	p.M237fs*1	Deletion - Frameshift		u	37	17:7577568-7577572	-		-		NA	Confirmed somatic variant	25151357	NA	surgery fresh/frozen	primary	45	1172	6	6	17	7577568	7577572	5	7577548	7577592	17:7577548-7577592	GCCCATGCAGGAACTGTTACACATGTAGTTGTAGTGGATGGTGG		0	5	#DIV/0!
SPG20	ENST00000355182	2001	18514	C84	2301962	2167245	large_intestine	colon	right	NS	carcinoma	adenocarcinoma	NS	NS	y	COSM4611313	c.1717_1721delCAAAC	p.Q573fs*8	Deletion - Frameshift	het	u	37	13:36886294-36886298	-		-		NA	Variant of unknown origin	24755471	NA	cell-line	NS	NA	14	1	1	13	36886294	36886298	1	36886274	36886318	13:36886274-36886318	AACTTACTTGTATCTGACAGTTTGTACAGTTTCTGCTGAAACAT		0	5	#DIV/0!
TP53	ENST00000269305	1182	11998	LEN97-5	1394003	1304044	haematopoietic_and_lymphoid_tissue	NS	NS	NS	lymphoid_neoplasm	NS	NS	NS	n	COSM45503	c.709_713delATGTG	p.M237fs*1	Deletion - Frameshift		u	37	17:7577568-7577572	-		-		NA	Reported in another cancer sample as somatic	9058723	NA	surgery - NOS	NS	NA	3286	6	6	17	7577568	7577572	5	7577548	7577592	17:7577548-7577592	GCCCATGCAGGAACTGTTACACATGTAGTTGTAGTGGATGGTGG		0	5	#DIV/0!
TP53	ENST00000269305	1182	11998	DL-4	1397199	1307240	breast	NS	NS	NS	carcinoma	NS	NS	NS	n	COSM45656	c.700_704delTACAA	p.Y234fs*4	Deletion - Frameshift		u	37	17:7577577-7577581	-		-		NA	Variant of unknown origin	8287224	NA	surgery - NOS	NS	NA	3286	1	1	17	7577577	7577581	1	7577557	7577601	17:7577557-7577601	GGAACTGTTACACATGTAGTTGTAGTGGATGGTGGTACAGTCAG		0	5	#DIV/0!
TP53	ENST00000269305	1182	11998	TCGA-04-1343-01	1474875	1398574	ovary	NS	NS	NS	carcinoma	serous_carcinoma	NS	NS	y	COSM69086	c.625_629delAGAAA	p.R209fs*5	Deletion - Frameshift	het	u	37	17:7578220-7578224	-		-		NA	Confirmed somatic variant	21720365	331	NS	primary	72	3286	5	5	17	7578220	7578224	1	7578200	7578244	17:7578200-7578244	CACACTATGTCGAAAAGTGTTTCTGTCATCCAAATACTCCACAC		0	5	#DIV/0!
TP53	ENST00000269305	1182	11998	TAG94-SK33	1385533	1295574	skin	face	NS	NS	in_situ_epithelial_neoplasm	actinic_keratosis	NS	NS	n	COSM45170	c.582_586delTATCC	p.I195fs*12	Deletion - Frameshift		u	37	17:7578263-7578267	-		-		NA	Variant of unknown origin	7930674	NA	surgery - NOS	NS	NA	3286	1	1	17	7578263	7578267	1	7578243	7578287	17:7578243-7578287	CGCAAATTTCCTTCCACTCGGATAAGATGCTGAGGAGGGGCCAG		0	5	#DIV/0!
AK7	ENST00000267584	2172	20091	PA018	1820268	1719170	pancreas	NS	NS	NS	carcinoma	ductal_carcinoma	NS	NS	y	COSM1163627	c.1071_1075delGGAGT	p.E358fs*26	Deletion - Frameshift		u	37	14:96917880-96917884	+		-		NA	Confirmed somatic variant	22156295	NA	cell-line	primary	NA	5	1	1	14	96917880	96917884	1	96917860	96917904	14:96917860-96917904	ATATCAACACTATCCTCAAGGAGTACAAGCAAAGCAGAGGATTG		0	5	#DIV/0!
TP53	ENST00000269305	1182	11998	PD11178a	1738767	1644598	haematopoietic_and_lymphoid_tissue	NS	NS	NS	haematopoietic_neoplasm	acute_myeloid_leukaemia	NS	NS	n	COSM5944342	c.557_559+2delATGGT	p.?	Unknown		u	37	17:7578369-7578373	-		-		NA	Variant of unknown origin	27276561	NA	NS	NS	NA	3286	22140	22140	17	7578369	7578373	1	7578349	7578393	17:7578349-7578393	TCTCCAGCCCCAGCTGCTCACCATCGCTATCTGAGCAGCGCTCA		0	5	#DIV/0!
TP53	ENST00000269305	1182	11998	Pa184X	1477302	1401001	pancreas	NS	NS	NS	NS	NS	NS	NS	y	COSM85576	c.534_538delCCATG	p.H178fs*6	Deletion - Frameshift	het	n	37	17:7578392-7578396	-		-		NA	Confirmed somatic variant	NA	327	xenograft	NS	NA	3286	1	1	17	7578392	7578396	1	7578372	7578416	17:7578372-7578416	TCGCTATCTGAGCAGCGCTCATGGTGGGGGCAGCGCCTCACAAC		0	5	#DIV/0!
TP53	ENST00000269305	1182	11998	SHI95-54	1383568	1293609	breast	NS	NS	NS	carcinoma	NS	NS	NS	n	COSM45111	c.469_473delGTCCG	p.V157fs*22	Deletion - Frameshift		u	37	17:7578457-7578461	-		-		NA	Reported in another cancer sample as somatic	7882357	NA	surgery - NOS	NS	46	3286	3	3	17	7578457	7578461	2	7578437	7578481	17:7578437-7578481	CTTGTAGATGGCCATGGCGCGGACGCGGGTGCCGGGCGGGGGTG		0	5	#DIV/0!
TP53	ENST00000269305	1182	11998	Pa165X	1509920	1432786	pancreas	NS	NS	NS	carcinoma	ductal_carcinoma	NS	NS	n	COSM45111	c.469_473delGTCCG	p.V157fs*22	Deletion - Frameshift	hom	u	37	17:7578457-7578461	-		-		NA	Confirmed somatic variant	18772397	NA	xenograft	primary	66	3286	3	3	17	7578457	7578461	2	7578437	7578481	17:7578437-7578481	CTTGTAGATGGCCATGGCGCGGACGCGGGTGCCGGGCGGGGGTG		0	5	#DIV/0!
ATG16L1	ENST00000392017	1824	21498	I2L-P7-Tumor-Organoid	2433490	2296371	large_intestine	colon	ascending	NS	carcinoma	adenocarcinoma	NS	NS	y	COSM5353943	c.642-12_642-8delTTTTC	p.?	Unknown	het	u	37	2:234178636-234178640	+		-		NA	Confirmed somatic variant	25957691	NA	NS	NS	81	5	22140	22140	2	234178636	234178640	1	234178616	234178660	2:234178616-234178660	TGGTGGGCTTTTTTTTTTTTTTTCCCAACAGGAGGCGGCAAGCC		0	5	#DIV/0!
PTEN	ENST00000371953	1212	9588	1177734	1177734	1089730	endometrium	NS	NS	NS	carcinoma	endometrioid_carcinoma	NS	NS	n	COSM4943	c.950_954delTACTT	p.V317fs*6	Deletion - Frameshift		u	37	10:89720799-89720803	+		-		NA	Confirmed somatic variant	18757403	NA	surgery fresh/frozen	primary	NA	1239	2	2	10	89720799	89720803	2	89720779	89720823	10:89720779-89720823	AATGACAAGGAATATCTAGTACTTACTTTAACAAAAAATGATCT		0	5	#DIV/0!
C19orf12	ENST00000392278	459	25443	WGC002978	2785106	2645222	biliary_tract	bile_duct	NS	NS	carcinoma	adenocarcinoma	NS	NS	y	COSM7428798	c.394_398delCTGCT	p.L132fs*18	Deletion - Frameshift		u	37	19:30193680-30193684	-		-		NA	Confirmed somatic variant	25526346	NA	surgery fresh/frozen	primary	46	7	1	1	19	30193680	30193684	2	30193660	30193704	19:30193660-30193704	GTAGTTCACCAGCATGGCCAGCAGCTGCTGCTGCAGGGCCTCGC		0	5	#DIV/0!
FUS	ENST00000254108	1581	4010	MBC_92	2662800	2522924	breast	NS	NS	NS	carcinoma	ER-PR-positive_carcinoma	NS	NS	y	COSM6575192	c.448_452delAATCC	p.N150fs*25	Deletion - Frameshift		u	37	16:31195642-31195646	+		-		NA	Confirmed somatic variant	28027327	NA	fresh/frozen - NOS	metastasis	NA	13	1	1	16	31195642	31195646	1	31195622	31195666	16:31195622-31195666	TGGACAGCAGCAAAGCTATAATCCCCCTCAGGGCTATGGACAGC		0	5	#DIV/0!
TP53	ENST00000455263	1041	11998	SJHYPO051	2301071	2166352	haematopoietic_and_lymphoid_tissue	NS	NS	NS	lymphoid_neoplasm	acute_lymphoblastic_leukaemia	NS	NS	y	COSM4775869	c.324_328delTTTCC	p.F109fs*38	Deletion - Frameshift		u	37	17:7579359-7579363	-		-		NA	Variant of unknown origin	NA	638	NS	NS	NA	1216	4	4	17	7579359	7579363	4	7579339	7579383	17:7579339-7579383	GAATGCAAGAAGCCCAGACGGAAACCGTAGCTGCCCTGGTAGGT		0	5	#DIV/0!
TP53	ENST00000420246	1026	11998	TCGA-D8-A27H-01	1900093	1788777	breast	NS	NS	NS	carcinoma	NS	NS	NS	y	COSM6499590	c.323_327delGTTTC	p.G108fs*39	Deletion - Frameshift		u	37	17:7579360-7579364	-		-		NA	Confirmed somatic variant	NA	414	fresh/frozen - NOS	primary	72	1172	4	4	17	7579360	7579364	4	7579340	7579384	17:7579340-7579384	AATGCAAGAAGCCCAGACGGAAACCGTAGCTGCCCTGGTAGGTT		0	5	#DIV/0!
TP53	ENST00000269305	1182	11998	BR-M-166	2765901	2624145	breast	NS	NS	NS	carcinoma	HER-positive_carcinoma	NS	NS	n	COSM7341051	c.274_278delCCCCT	p.P92fs*55	Deletion - Frameshift		u	37	17:7579409-7579413	-		-		NA	Confirmed somatic variant	22722202	NA	surgery fresh/frozen	primary	53	3286	1	1	17	7579409	7579413	1	7579389	7579433	17:7579389-7579433	GGAAGGGACAGAAGATGACAGGGGCCAGGAGGGGGCTGGTGCAG		0	5	#DIV/0!
TP53	ENST00000455263	1041	11998	P-0011329-T01-IM5	2726925	2585746	biliary_tract	bile_duct	NS	NS	carcinoma	adenocarcinoma	NS	NS	n	COSM6980271	c.158_162delGGTTC	p.W53fs*2	Deletion - Frameshift	het	u	37	17:7579525-7579529	-		-		NA	Confirmed somatic variant	28481359	NA	surgery-fixed	metastasis	NA	1216	4	4	17	7579525	7579529	4	7579505	7579549	17:7579505-7579549	CTGGACCTGGGTCTTCAGTGAACCATTGTTCAATATCGTCCGGG		0	5	#DIV/0!
TNRC6C	ENST00000335749	5181	29318	ICGC_0059	1815712	1714883	pancreas	NS	NS	NS	carcinoma	ductal_carcinoma	NS	NS	y	COSM1159399	c.3882_3886delCCCCC	p.P1295fs*9	Deletion - Frameshift		u	37	17:76087609-76087613	+		-		NA	Confirmed somatic variant	23103869	NA	surgery fresh/frozen	NS	NA	39	2	2	17	76087609	76087613	4	76087589	76087633	17:76087589-76087633	CCCAGTCCCAGTCACGCCTCCCCCAGTGGACGCACCCCAACTCC		0	5	#DIV/0!
PTEN	ENST00000371953	1212	9588	S87014	852685	772269	endometrium	NS	NS	NS	carcinoma	endometrioid_carcinoma	NS	NS	n	COSM4954	c.864_868delAAAAG	p.E288fs*8	Deletion - Frameshift		y	37	10:89720713-89720717	+		-		NA	Confirmed somatic variant	9354433	NA	surgery fresh/frozen	primary	NA	1239	2	2	10	89720713	89720717	1	89720693	89720737	10:89720693-89720737	GACCAGAGGAAACCTCAGAAAAAGTAGAAAATGGAAGTCTATGT		0	5	#DIV/0!
TNS3	ENST00000311160	4338	21616	SA065	1659943	1574271	breast	NS	NS	NS	carcinoma	basal_(triple-negative)_carcinoma	NS	NS	y	COSM214573	c.576_580delCACAG	p.D192fs*62	Deletion - Frameshift		u	37	7:47454698-47454702	-		-		NA	Confirmed somatic variant	22495314	NA	fresh/frozen - NOS	primary	48	23	1	1	7	47454698	47454702	1	47454678	47454722	7:47454678-47454722	AGGGGACACTCACCTCCACCTGTGTCGAAGTTGGGGGTGCCGTG		0	5	#DIV/0!
UBR5	ENST00000520539	8400	16806	MC073	1886703	1776562	haematopoietic_and_lymphoid_tissue	NS	NS	NS	lymphoid_neoplasm	mantle_cell_lymphoma	NS	NS	n	COSM4170192	c.8102-9_8106del14	p.E2702fs*13	Deletion - Frameshift		u	37	8:103269941-103269945	-		-		NA	Variant of unknown origin	23407552	NA	surgery - NOS	NS	NA	114	1	1	8	103269941	103269945	1	103269921	103269965	8:103269921-103269965	GCAGAAGCTTCTCAGCATTTTCTCCTAAGAATGAAGAATGTAAA		0	5	#DIV/0!
CPS1	ENST00000233072	4503	2323	9210_T	2390316	2253148	liver	NS	NS	NS	carcinoma	hepatocellular_carcinoma	NS	NS	y	COSM5038682	c.4087_4091delCTGAT	p.L1363fs*15	Deletion - Frameshift		u	37	2:211532994-211532998	+		-		NA	Confirmed somatic variant	25159915	NA	NS	NS	NA	13	1	1	2	211532994	211532998	2	211532974	211533018	2:211532974-211533018	GATACCCCAGAAAGGCATCCTGATAGGCATCCAGGTAAGTGGTT		0	5	#DIV/0!
ANO4	ENST00000392979	2763	23837	TNKTL24	2634822	2495218	haematopoietic_and_lymphoid_tissue	NS	NS	NS	lymphoid_neoplasm	NK-T_cell_lymphoma	NS	NS	y	COSM6862158	c.824_828delCCCAT	p.T275fs*11	Deletion - Frameshift		u	37	12:101433764-101433768	+		-		NA	Confirmed somatic variant	NA	673	NS	primary	NA	9	1	1	12	101433764	101433768	1	101433744	101433788	12:101433744-101433788	AGTAAAAACTCCATTCGAACCCATGGAGCAGAAAACCACCGACA		0	5	#DIV/0!
DNAJC28	ENST00000314399	1167	1297	S00356	2480812	2343557	lung	NS	NS	NS	carcinoma	small_cell_carcinoma	NS	NS	y	COSM317250	c.948_952delAATTG	p.L316fs*12	Deletion - Frameshift		u	37	21:34860749-34860753	-		-		NA	Confirmed somatic variant	26168399	NA	surgery fresh/frozen	primary	54	7	5	5	21	34860749	34860753	2	34860729	34860773	21:34860729-34860773	TGCCTGGTCAGGATGGGAACAATTAAATTAAAATCATTAATTCG		0	5	#DIV/0!
TBX3	ENST00000257566	2232	11602	2697851	2697851	2556755	breast	NS	NS	NS	carcinoma	NS	NS	NS	n	COSM6906166	c.478_482delGACTG	p.D160fs*3	Deletion - Frameshift		u	37	12:115118859-115118863	-		-		NA	Confirmed somatic variant	29349598	NA			NA	124	1	1	12	115118859	115118863	1	115118839	115118883	12:115118839-115118883	ATTGTGAAATTTATAACGACAGTCATCAGCAGCTATAATGTCCA		0	5	#DIV/0!
BNIP1	ENST00000231668	816	1082	LC_S6	1863718	1754609	lung	NS	NS	NS	carcinoma	adenocarcinoma	NS	NS	y	COSM1190777	c.450_454delCAATC	p.N151fs*31	Deletion - Frameshift		u	37	5:172585798-172585802	+		-		NA	Confirmed somatic variant	22975805	NA	surgery fresh/frozen	primary	58	18	1	1	5	172585798	172585802	1	172585778	172585822	5:172585778-172585822	CCTGCAAAATTGCAATCGACAATCTAGAGAAAGCAGAACTTCTT		0	5	#DIV/0!
SORL1	ENST00000260197	6645	11185	SJHGG105_A	2307425	2172629	central_nervous_system	brainstem	NS	NS	glioma	astrocytoma_Grade_IV	glioblastoma_multiforme	NS	y	COSM4971873	c.3111_3115delTAGAA	p.S1037fs*21	Deletion - Frameshift		u	37	11:121437710-121437714	+		-		NA	Confirmed somatic variant	24705251	NA	surgery - NOS	NS	3	21	1	1	11	121437710	121437714	1	121437690	121437734	11:121437690-121437734	TGCCCAAGGCCAACAACAGTAGAAGCTGCAGGTGTCCAGAGGAT		0	5	#DIV/0!
ELF3	ENST00000359651	1116	3318	TCGA-CU-A0YR-01	1779249	1683248	urinary_tract	bladder	NS	NS	carcinoma	NS	NS	NS	y	COSM7087820	c.764_768delAAGAG	p.K255fs*44	Deletion - Frameshift		u	37	1:201982385-201982389	+		-		NA	Confirmed somatic variant	NA	413	fresh/frozen - NOS	primary	83	43	1	1	1	201982385	201982389	1	201982365	201982409	1:201982365-201982409	CGGCCCCGAAAGCTGAGCAAAGAGTACTGGGACTGTCTCGAGGG		0	5	#DIV/0!
NEK10	ENST00000429845	3519	18592	387	2267359	2134127	oesophagus	middle_third	NS	NS	carcinoma	squamous_cell_carcinoma	NS	NS	y	COSM4427309	c.3315_3319delACATC	p.H1106fs*11	Deletion - Frameshift		u	37	3:27161293-27161297	-		-		NA	Confirmed somatic variant	25151357	NA	surgery fresh/frozen	primary	62	4	1	1	3	27161293	27161297	1	27161273	27161317	3:27161273-27161317	CTGTTTCCACCGGATGAACGATGTAATAAATGGTAATCTGCTGT		0	5	#DIV/0!
PTEN	ENST00000371953	1212	9588	TCGA-BG-A0W1-01	1783444	1687443	endometrium	NS	NS	NS	carcinoma	endometrioid_carcinoma	NS	NS	y	COSM921137	c.808_812delATGTT	p.M270fs*26	Deletion - Frameshift	het	u	37	10:89720657-89720661	+		-		NA	Variant of unknown origin	NA	419	fresh/frozen - NOS	primary	89	1239	1	1	10	89720657	89720661	1	89720637	89720681	10:89720637-89720681	TTTTTTTTTTTAGGACAAAATGTTTCACTTTTGGGTAAATACAT		0	5	#DIV/0!
VHL	ENST00000256474	642	12687	LRV155TU-CUT1-DNA	2747924	2606627	kidney	NS	NS	NS	carcinoma	clear_cell_renal_cell_carcinoma	NS	NS	y	COSM7253927	c.475_479delAAAGA	p.K159fs*13	Deletion - Frameshift		u	37	3:10191482-10191486	+		-		NA	Confirmed somatic variant	NA	588	NS	primary	64	1201	2	2	3	10191482	10191486	1	10191462	10191506	3:10191462-10191506	CCTTCCAGTGTATACTCTGAAAGAGCGATGCCTCCAGGTTGTCC		0	5	#DIV/0!
SRSF2	ENST00000392485	666	10783	PD8371a	1578789	1500209	haematopoietic_and_lymphoid_tissue	NS	NS	NS	haematopoietic_neoplasm	acute_myeloid_leukaemia	NS	NS	n	COSM5944337	c.303_307delCCGCC	p.S101fs*21	Deletion - Frameshift		u	37	17:74732936-74732940	-		-		NA	Variant of unknown origin	27276561	NA	NS	NS	NA	95	16	16	17	74732936	74732940	16	74732916	74732960	17:74732916-74732960	CTGCGGGGTGGCGGTCCCCGGCGGCTGTGGTGTGAGTCCGGGGG		0	5	#DIV/0!
SRSF2	ENST00000392485	666	10783	PD11249a	1738838	1644669	haematopoietic_and_lymphoid_tissue	NS	NS	NS	haematopoietic_neoplasm	acute_myeloid_leukaemia	NS	NS	n	COSM5944337	c.303_307delCCGCC	p.S101fs*21	Deletion - Frameshift		u	37	17:74732936-74732940	-		-		NA	Variant of unknown origin	27276561	NA	NS	NS	NA	95	16	16	17	74732936	74732940	16	74732916	74732960	17:74732916-74732960	CTGCGGGGTGGCGGTCCCCGGCGGCTGTGGTGTGAGTCCGGGGG		0	5	#DIV/0!
NF1	ENST00000358273	8520	7765	PD11008a	1738597	1644428	haematopoietic_and_lymphoid_tissue	NS	NS	NS	haematopoietic_neoplasm	acute_myeloid_leukaemia	NS	NS	n	COSM5944339	c.4772_4776delGTATT	p.S1591fs*29	Deletion - Frameshift		u	37	17:29592294-29592298	+		-		NA	Variant of unknown origin	27276561	NA	NS	NS	NA	474	1	1	17	29592294	29592298	1	29592274	29592318	17:29592274-29592318	AAGGCTTTGAAAACGTTAAGTATTTTCTACCAAGCTGGGACTTC		0	5	#DIV/0!
VHL	ENST00000256474	642	12687	1548238	1548238	1470360	kidney	NS	NS	NS	carcinoma	clear_cell_renal_cell_carcinoma	NS	NS	n	COSM17985	c.557_561delAAGAT	p.E186fs*27	Deletion - Frameshift		u	37	3:10191564-10191568	+		-		NA	Reported in another cancer sample as somatic	21715564	NA	surgery-fixed	NS	NA	1201	2	2	3	10191564	10191568	2	10191544	10191588	3:10191544-10191588	ATCGTCAGGTCGCTCTACGAAGATCTGGAAGACCACCCAAATGT		0	5	#DIV/0!
DNASE1L1	ENST00000369809	909	2957	BD184T	2459816	2322653	biliary_tract	bile_duct	NS	NS	carcinoma	NS	NS	NS	y	COSM5517742	c.187_191delGGCAG	p.G63fs*13	Deletion - Frameshift		u	37	23:153633369-153633373	-		-		NA	Confirmed somatic variant	NA	658	NS	primary	67	3	1	1	X	153633369	153633373	1	153633349	153633393	X:153633349-153633393	AAGCAGGAGGGGGATGGCGCTGCCGGAAGAGTCCACCACCTCCT		0	5	#DIV/0!
CIZ1	ENST00000538431	2775	16744	TCGA-PQ-A6FI-01	2193268	2061546	urinary_tract	bladder	NS	NS	carcinoma	NS	NS	NS	y	COSM7150114	c.1587_1591delAGAAT	p.E530fs*1	Deletion - Frameshift		u	37	9:130940677-130940681	-		-		NA	Confirmed somatic variant	NA	413	NS	NS	70	11	3	3	9	130940677	130940681	2	130940657	130940701	9:130940657-130940701	TCTCTCGCTCTGTTTTCACATTCTCCCACATCTAGGCCACAGGC		0	5	#DIV/0!
RBM7	ENST00000540163	801	9904	0119_CRUK_PC_0119_T1_DNA	2457589	2320426	prostate	NS	NS	NS	carcinoma	adenocarcinoma	NS	NS	y	COSM5422464	c.504_508delAGGAT	p.G169fs*10	Deletion - Frameshift		u	37	11:114278232-114278236	+		-		NA	Confirmed somatic variant	NA	538	NS	primary	57	3	1	1	11	114278232	114278236	1	114278212	114278256	11:114278212-114278256	CTTCACCTCTGGATCAATCAGGATTTTCACCATCAGTTCAATCA		0	5	#DIV/0!
ASPN	ENST00000395538	729	14872	39	2345976	2210648	prostate	NS	NS	NS	carcinoma	NS	NS	NS	y	COSM4777801	c.120_124delTGATG	p.D40fs*2	Deletion - Frameshift		u	37	9:95237056-95237060	-		-		NA	Confirmed somatic variant	25189356	NA	surgery - NOS	metastasis	NA	6	2	2	9	95237056	95237060	2	95237036	95237080	9:95237036-95237080	TCATCATCATCATCATCATCATCATCATCATCTGTGTCTTCCAT		0	5	#DIV/0!
ATP2B1	ENST00000261173	3663	814	PCSI_0410_Di_M_526	2743797	2602500	pancreas	NS	NS	NS	carcinoma	NS	NS	NS	y	COSM7211735	c.3110_3114delCAATA	p.S1037fs*1	Deletion - Frameshift		u	37	12:89995157-89995161	-		-		NA	Confirmed somatic variant	NA	382	NS	metastasis	NA	20	17	17	12	89995157	89995161	16	89995137	89995181	12:89995137-89995181	TTGACCATAGCCACTGTTCTATTGAAAGTTCTGAACAACTGAAA		0	5	#DIV/0!
ATP2B1	ENST00000261173	3663	814	LP6008280-DNA_B02	2688172	2547154	oesophagus	NS	NS	NS	carcinoma	adenocarcinoma	NS	NS	y	COSM6857010	c.2659_2663delATGCT	p.M887fs*21	Deletion - Frameshift		u	37	12:89997674-89997678	-		-		NA	Confirmed somatic variant	NA	535	NS	primary	68	20	2	2	12	89997674	89997678	2	89997654	89997698	12:89997654-89997698	CATTATGAGGTTTACCCACAGCATCTGCACAGCCTTAAGCGGTG		0	5	#DIV/0!
ENTPD3	ENST00000301825	1590	3365	PD7250a	1533115	1455475	breast	NS	NS	NS	carcinoma	basal_(triple-negative)_carcinoma	NS	NS	y	COSM5801316	c.1091_1095delAAGGG	p.K364fs*20	Deletion - Frameshift		u	37	3:40464600-40464604	+		-		NA	Confirmed somatic variant	NA	652	NS	primary	NA	1	1	1	3	40464600	40464604	1	40464580	40464624	3:40464580-40464624	GTTTATCAGCCAAAGATTAAAGGGCCATTTGTGGTAAGAGCAAA		0	5	#DIV/0!
KDM6A	ENST00000382899	4227	12637	TLE109	2165697	2034016	haematopoietic_and_lymphoid_tissue	NS	NS	NS	lymphoid_neoplasm	acute_lymphoblastic_T_cell_leukaemia	NS	NS	y	COSM4168314	c.3359_3363delTATCA	p.V1120fs*36	Deletion - Frameshift		u	37	23:44942758-44942762	+		-		NA	Confirmed somatic variant	23263491	NA	blood-bone marrow	NS	28	173	1	1	X	44942758	44942762	2	44942738	44942782	X:44942738-44942782	CCTGCTTTTGTGCGTGTCGTATCAGCAGGAAATCTTCTAAGCCA		0	5	#DIV/0!
SRSF2	ENST00000392485	666	10783	PD8202a	1578620	1500040	haematopoietic_and_lymphoid_tissue	NS	NS	NS	haematopoietic_neoplasm	acute_myeloid_leukaemia	NS	NS	n	COSM5944337	c.303_307delCCGCC	p.S101fs*21	Deletion - Frameshift		u	37	17:74732936-74732940	-		-		NA	Variant of unknown origin	27276561	NA	NS	NS	NA	95	16	16	17	74732936	74732940	16	74732916	74732960	17:74732916-74732960	CTGCGGGGTGGCGGTCCCCGGCGGCTGTGGTGTGAGTCCGGGGG		0	5	#DIV/0!
CEBPA	ENST00000498907	1077	1833	PD11064a	1738653	1644484	haematopoietic_and_lymphoid_tissue	NS	NS	NS	haematopoietic_neoplasm	acute_myeloid_leukaemia	NS	NS	n	COSM5944365	c.307_311delGGCGG	p.G103fs*3	Deletion - Frameshift		u	37	19:33793010-33793014	-		-		NA	Variant of unknown origin	27276561	NA	NS	NS	NA	417	1	1	19	33793010	33793014	1	33792990	33793034	19:33792990-33793034	GCCCGGGTAGTCAAAGTCGCCGCCGCCGCCGCCGCCCGTGGGGC		0	5	#DIV/0!
LEPREL2	ENST00000396725	1656	19318	HCC3T	1919207	1806528	liver	NS	NS	NS	carcinoma	NS	NS	NS	y	COSM1606553	c.299_303delGACAC	p.G100fs*38	Deletion - Frameshift	het	u	37	12:6939803-6939807	+		-		NA	Variant of unknown origin	NA	323	fresh/frozen - NOS	primary	NA	9	1	1	12	6939803	6939807	1	6939783	6939827	12:6939783-6939827	TTATGGGTTTCCTCTGCAGGACACTGGATTCAGGTCCTGCAGTG		0	5	#DIV/0!
ATN1	ENST00000396684	3573	3033	PD3193a	1090008	1004964	salivary_gland	submandibular	NS	NS	carcinoma	adenoid_cystic_carcinoma	NS	NS	n	COSM1658802	c.893_897delCACCG	p.T298fs*80	Deletion - Frameshift		u	37	12:7045323-7045327	+		-		NA	Confirmed somatic variant	23778141	NA	surgery - NOS	primary	50	64	1	1	12	7045323	7045327	1	7045303	7045347	12:7045303-7045347	GCCAACTTCCCCCATGTGACACCGAACCTGCCTCCCCCACCTGC		0	5	#DIV/0!
KIAA1731	ENST00000325212	7806	29366	PD24190a	2234074	2101579	breast	NS	NS	NS	carcinoma	metaplastic_carcinoma	NS	NS	y	COSM5801600	c.6973_6977delGTAAG	p.V2325fs*19	Deletion - Frameshift		u	37	11:93460615-93460619	+		-		NA	Confirmed somatic variant	NA	652	NS	NS	NA	13	2	2	11	93460615	93460619	2	93460595	93460639	11:93460595-93460639	AACTGACTCTCGATTATGTGTAAGAACAGTGGAGATGGGAACTT		0	5	#DIV/0!
PBRM1	ENST00000356770	4809	30064	LR466TU-CUT1-DNA	2747851	2606554	kidney	NS	NS	NS	carcinoma	clear_cell_renal_cell_carcinoma	NS	NS	y	COSM7254245	c.389_393delATTCT	p.D130fs*2	Deletion - Frameshift		u	37	3:52696284-52696288	-		-		NA	Confirmed somatic variant	NA	588	NS	primary	70	361	3	3	3	52696284	52696288	3	52696264	52696308	3:52696264-52696308	AAGCGGCTTTATATTCAGGAGAATCTGGCTGTATGTTAGCAAAG		0	5	#DIV/0!
CEBPA	ENST00000498907	1077	1833	PD10811a	1738400	1644231	haematopoietic_and_lymphoid_tissue	NS	NS	NS	haematopoietic_neoplasm	acute_myeloid_leukaemia	NS	NS	n	COSM5944364	c.287_291delGCCCC	p.G96fs*10	Deletion - Frameshift		u	37	19:33793030-33793034	-		-		NA	Variant of unknown origin	27276561	NA	NS	NS	NA	417	1	1	19	33793030	33793034	1	33793010	33793054	19:33793010-33793054	CGCCGCCGCCGCCGCCCGTGGGGCCCACGGCCGCCTTGGCCTTC		0	5	#DIV/0!
TBX3	ENST00000257566	2232	11602	H_KU-913-913_A_core	2768599	2626818	breast	NS	NS	NS	carcinoma	hormone_receptor-positive_carcinoma	NS	NS	n	COSM7346144	c.1027_1031delCAAGC	p.Q343fs*30	Deletion - Frameshift		u	37	12:115114186-115114190	-		-		NA	Variant of unknown origin	30181556	NA	surgery-fixed	NS	NA	124	1	1	12	115114186	115114190	1	115114166	115114210	12:115114166-115114210	GGCGAAGCAGTTGAAAGCTGCTTGTTCACTGGAGGACTCATCAG		0	5	#DIV/0!
AP1B1	ENST00000357586	2850	554	14	2640418	2500720	lung	NS	NS	NS	carcinoma	acinar_adenocarcinoma	NS	NS	y	COSM6468092	c.2440-10_2440-6delTTGTG	p.?	Unknown		u	37	22:29727528-29727532	-		-		NA	Confirmed somatic variant	27545006	NA	fixed - NOS	NS	65	6	22140	22140	22	29727528	29727532	2	29727508	29727552	22:29727508-29727552	TTCTTCACGGCCACCTAGGCACAAGGGGGTCCCCAGTCAGTCTC		0	5	#DIV/0!
MED12	ENST00000374080	6534	11957	P-0003648-T01-IM5	2720139	2578960	lung	NS	NS	NS	carcinoma	adenocarcinoma	NS	NS	n	COSM6986314	c.1635_1639delAGCCG	p.E545fs*3	Deletion - Frameshift	het	u	37	23:70343461-70343465	+		-		NA	Variant of unknown origin	28481359	NA	surgery-fixed	primary	NA	648	2	2	X	70343461	70343465	2	70343441	70343485	X:70343441-70343485	AGCGTTGTGGAGAATCAGAAGCCGCAGATGAGAAGGGTTCCATC		0	5	#DIV/0!
TET2	ENST00000380013	6009	25941	CC22	2766416	2624635	large_intestine	colon	ascending	NS	carcinoma	adenocarcinoma	NS	NS	n	COSM7343231	c.3303_3307delCAATA	p.N1102fs*26	Deletion - Frameshift		u	37	4:106158402-106158406	+		-		NA	Variant of unknown origin	29844865	NA	surgery fresh/frozen	NS	78	793	1	1	4	106158402	106158406	1	106158382	106158426	4:106158382-106158426	GAACAGCTGCTTCTGTTCTCAATAATTTTATAGAGTCACCTTCC		0	5	#DIV/0!
NAPA	ENST00000263354	888	7641	CPCG0232-F1	2340719	2205702	prostate	NS	NS	NS	carcinoma	adenocarcinoma	NS	NS	y	COSM6864791	c.304_308delAACTG	p.N102fs*26	Deletion - Frameshift		u	37	19:47998841-47998845	-		-		NA	Confirmed somatic variant	NA	537	NS	primary	NA	10	3	3	19	47998841	47998845	3	47998821	47998865	19:47998821-47998865	CTCGATTGCTCGCATCAAACAGTTAATGGCCTCTGGAGAGAAAG		0	5	#DIV/0!
PTPN4	ENST00000263708	2781	9656	pfg014T	1943742	1830652	stomach	NS	NS	NS	carcinoma	adenocarcinoma	NS	NS	y	COSM1641632	c.1516-6_1516-2delTTTAA	p.?	Unknown		u	37	2:120703911-120703915	+		-		NA	Variant of unknown origin	22037554	NA	fresh/frozen - NOS	NS	NA	18	22140	22140	2	120703911	120703915	1	120703891	120703935	2:120703891-120703935	AGTTATTTAATTTTGTCTTTTTAAGCCTAATGGTGGTATTCCAC		0	5	#DIV/0!
MSH2	ENST00000233146	2805	7325	2700904	2700904	2559808	endometrium	NS	NS	NS	carcinoma	endometrioid_carcinoma	NS	NS	n	COSM5967463	c.1294_1298delTTGTT	p.L432fs*9	Deletion - Frameshift		n	37	2:47672704-47672708	+		-		NA	Confirmed somatic variant	25194673	NA	surgery - NOS	NS	47	86	2	2	2	47672704	47672708	2	47672684	47672728	2:47672684-47672728	AGGAAAACACCAGAAATTATTGTTGGCAGTTTTTGTGACTCCTC		0	5	#DIV/0!
C14orf159	ENST00000523816	1851	20498	WGC003538	2785115	2645231	biliary_tract	bile_duct	NS	NS	carcinoma	adenocarcinoma	NS	NS	y	COSM7428738	c.90_94delCAGCA	p.S31fs*21	Deletion - Frameshift		u	37	14:91626728-91626732	+		-		NA	Confirmed somatic variant	25526346	NA	surgery fresh/frozen	primary	62	3	2	2	14	91626728	91626732	2	91626708	91626752	14:91626708-91626752	CAAACATCAGAAATACATCCAGCATGGCTGGAGGTAAGTGGTGC		0	5	#DIV/0!
PTCHD2	ENST00000389575	4179	29251	MP18	2628409	2488798	breast	NS	NS	NS	carcinoma	metaplastic_carcinoma	NS	NS	y	COSM6196374	c.1477_1481delGCCAG	p.A493fs*85	Deletion - Frameshift		u	37	1:11575449-11575453	+		-		NA	Confirmed somatic variant	28153863	NA	surgery-fixed	NS	39	11	1	1	1	11575449	11575453	1	11575429	11575473	1:11575429-11575473	CCTGTCCTTCTTTGGGATTGCCAGCATTGGTCTCAGCTGCCTGG		0	5	#DIV/0!
PKD1L1	ENST00000289672	8550	18053	HUB-02-B2-044	2607120	2466832	large_intestine	NS	NS	NS	carcinoma	adenocarcinoma	NS	NS	y	COSM6044972	c.8419_8423delTCCGA	p.S2807fs*29	Deletion - Frameshift		u	37	7:47832328-47832332	-		-		NA	Confirmed somatic variant	NA	670	organoid culture	NS	NA	33	1	1	7	47832328	47832332	1	47832308	47832352	7:47832308-47832352	AAGGGGGAGTTGTAGGCTGTCGGACAAACCATTAATCTTCATCA		0	5	#DIV/0!
VHL	ENST00000256474	642	12687	981980	981980	897699	kidney	NS	NS	NS	carcinoma	clear_cell_renal_cell_carcinoma	NS	NS	n	COSM18211	c.243_247delGCGCG	p.P81fs*49	Deletion - Frameshift	hom	y	37	3:10183774-10183778	+		-		NA	Confirmed somatic variant	16488999	NA	surgery fresh/frozen	NS	NA	1201	2	2	3	10183774	10183778	1	10183754	10183798	3:10183754-10183798	TCTTCTGCAATCGCAGTCCGCGCGTCGTGCTGCCCGTATGGCTC		0	5	#DIV/0!
FAM166A	ENST00000344774	954	33818	SJDOSTEOS006	2502773	2365123	bone	NS	NS	NS	osteosarcoma	NS	NS	NS	y	COSM5759944	c.731_735delAATTC	p.E244fs*8	Deletion - Frameshift		u	37	9:140139106-140139110	-		-		NA	Confirmed somatic variant	25512523	NA	NS	NS	NA	13	1	1	9	140139106	140139110	1	140139086	140139130	9:140139086-140139130	TTCCTACCTGGCTCTTGTCGAATTCGTCCATGGCTTGCATGACG		0	5	#DIV/0!
COL21A1	ENST00000244728	2874	17025	HCC39T	1919206	1806527	liver	NS	NS	NS	carcinoma	NS	NS	NS	y	COSM1621801	c.880_884delATTTG	p.I294fs*9	Deletion - Frameshift	het	u	37	6:56035589-56035593	-		-		NA	Variant of unknown origin	NA	323	fresh/frozen - NOS	primary	NA	12	1	1	6	56035589	56035593	1	56035569	56035613	6:56035569-56035613	TAATATTCTCCATAAATCCCAAATTTTCTTGACTTTAAATCTTT		0	5	#DIV/0!
KDM6A	NM_021140.1	4206	12637	P-0006758-T01-IM5	2723137	2581958	large_intestine	caecum	NS	NS	carcinoma	adenocarcinoma	NS	NS	n	COSM6953750	c.4104_4108delCTTGG	p.N1368fs*19	Deletion - Frameshift	het	u	37	23:44969422-44969426	+		-		NA	Confirmed somatic variant	28481359	NA	surgery-fixed	primary	NA	250	1	1	X	44969422	44969426	2	44969402	44969446	X:44969402-44969446	CACGAAAAACAAGCGGAAACTTGGAAAACTTTGTGGTGCTAGAA		0	5	#DIV/0!
TMEM2	ENST00000377044	4152	11869	PD_02	2688653	2547635	skin	head_neck	NS	NS	carcinoma	squamous_cell_carcinoma	NS	NS	y	COSM6903418	c.3391_3395delTATCT	p.Y1131fs*18	Deletion - Frameshift	het	u	37	9:74313103-74313107	-		-		NA	Confirmed somatic variant	24662767	NA	surgery fresh/frozen	NS	83	16	4	4	9	74313103	74313107	1	74313083	74313127	9:74313083-74313127	CCTGTGGCTTTTGGCTTTGAGATACAAAAACAGTAACCTGCACA		0	5	#DIV/0!
TNFAIP3	ENST00000237289	2373	11896	1737802	1737802	1643633	haematopoietic_and_lymphoid_tissue	eye	NS	NS	lymphoid_neoplasm	MALT_lymphoma	NS	NS	n	COSM303695	c.282_286delGCTGA	p.L95fs*4	Deletion - Frameshift		u	37	6:138192646-138192650	+		-		NA	Variant of unknown origin	22207688	NA	surgery - NOS	NS	53	154	2	2	6	138192646	138192650	1	138192626	138192670	6:138192626-138192670	AAGTCCGGAAGCTTGTGGCGCTGAAAACGAACGGTAAGACTTGT		0	5	#DIV/0!
WWP1	ENST00000517970	2769	17004	TCGA-AX-A060-01	1783366	1687365	endometrium	NS	NS	NS	carcinoma	endometrioid_carcinoma	NS	NS	y	COSM1102162	c.911_915delAATCT	p.E304fs*3	Deletion - Frameshift	het	u	37	8:87423953-87423957	+		-		NA	Variant of unknown origin	NA	419	fresh/frozen - NOS	primary	77	11	2	2	8	87423953	87423957	1	87423933	87423977	8:87423933-87423977	TCTACCAGTGCAGAATTGGAATCTGAAGCTAGAAGTATATTAGA		0	5	#DIV/0!
CCDC110	ENST00000307588	2502	28504	PTC-77C	2186083	2054380	thyroid	NS	NS	NS	other	neoplasm	NS	NS	y	COSM5446062	c.1176_1180delGAAAG	p.M392fs*17	Deletion - Frameshift		u	37	4:186380561-186380565	-		-		NA	Confirmed somatic variant	NA	589	NS	NS	NA	14	1	1	4	186380561	186380565	1	186380541	186380585	4:186380541-186380585	AATGGTTGTCTTTCTTTGTCTTTCATTTCATGTTTTGTTTGGTC		0	5	#DIV/0!
PSD4	ENST00000245796	3171	19096	S02352	2480912	2343657	lung	NS	NS	NS	carcinoma	small_cell_carcinoma	NS	NS	y	COSM5695336	c.1069_1073delGGTCC	p.G357fs*22	Deletion - Frameshift		u	37	2:113942546-113942550	+		-		NA	Confirmed somatic variant	26168399	NA	surgery fresh/frozen	primary	67	8	1	1	2	113942546	113942550	1	113942526	113942570	2:113942526-113942570	TTCTCAGGGAGATAGGCTTGGTCCTGCTCCATCTGCAGCACCGT		0	5	#DIV/0!
VHL	ENST00000256474	642	12687	979868	979868	895591	kidney	NS	NS	NS	carcinoma	clear_cell_renal_cell_carcinoma	NS	NS	n	COSM17924	c.604_608delACACA	p.T202fs*11	Deletion - Frameshift		u	37	3:10191611-10191615	+		-		NA	Confirmed somatic variant	11921283	NA	surgery fresh/frozen	primary	NA	1201	1	1	3	10191611	10191615	1	10191591	10191635	3:10191591-10191635	GAAAGACCTGGAGCGGCTGACACAGGAGCGCATTGCACATCAAC		0	5	#DIV/0!
EP300	ENST00000263253	7245	3373	PD8095a	1578513	1499933	haematopoietic_and_lymphoid_tissue	NS	NS	NS	haematopoietic_neoplasm	acute_myeloid_leukaemia	NS	NS	n	COSM5944414	c.6567_6571delGCAAC	p.M2189fs*19	Deletion - Frameshift		u	37	22:41574282-41574286	+		-		NA	Variant of unknown origin	27276561	NA	NS	NS	NA	142	2	2	22	41574282	41574286	2	41574262	41574306	22:41574262-41574306	TGAGACGACAGCAAATGATGCAACAGCAGCAGCAACAGGGAGCA		0	5	#DIV/0!
RP13-218H24	ENST00000371125	897	34498	14	2640418	2500720	lung	NS	NS	NS	carcinoma	acinar_adenocarcinoma	NS	NS	y	COSM6473556	c.896_897delGA	p.?	Unknown		u	37	23:125955517-125955521	+		-		NA	Confirmed somatic variant	27545006	NA	fixed - NOS	NS	65	1	22140	22140	X	125955517	125955521	1	125955497	125955541	X:125955497-125955541	CCCAACAGAGAGCACAGCTGATGGCAAAAAGGAAGGATGAAAAA		0	5	#DIV/0!
DIO2	ENST00000555750	930	2884	TCGA-A2-A0T7-01	1779311	1683310	breast	NS	NS	NS	carcinoma	NS	NS	NS	y	COSM433428	c.285_289delTTATA	p.Y96fs*18	Deletion - Frameshift		u	37	14:80672615-80672619	-		-		NA	Confirmed somatic variant	NA	414	fresh/frozen - NOS	primary	51	2	1	1	14	80672615	80672619	1	80672595	80672639	14:80672595-80672639	TAGACCAGTAGTCTGCTTTTATAAGCTTCATATACTAGTCATAA		0	5	#DIV/0!
PTEN	ENST00000371953	1212	9588	S70008	849689	769346	central_nervous_system	brain	NS	NS	glioma	astrocytoma_Grade_IV	glioblastoma_multiforme	NS	n	COSM4931	c.881_885delGTCTA	p.S294fs*2	Deletion - Frameshift		y	37	10:89720730-89720734	+		-		NA	Confirmed somatic variant	10560660	NA	NS	primary	NA	1239	2	2	10	89720730	89720734	2	89720710	89720754	10:89720710-89720754	GAAAAAGTAGAAAATGGAAGTCTATGTGATCAAGAAATCGATAG	A	1	5	5
APC	ENST00000457016	8532	583	89	2630343	2490727	large_intestine	rectum	NS	NS	carcinoma	adenocarcinoma	NS	NS	n	COSM6196791	c.4461_4465delTTTAT	p.L1488fs*24	Deletion - Frameshift		u	37	5:112175752-112175756	+		-		NA	Confirmed somatic variant	27756406	NA	surgery-fixed	metastasis	48	2319	3	3	5	112175752	112175756	3	112175732	112175776	5:112175732-112175776	TTCTTCCAGATGCTGATACTTTATTACATTTTGCCACGGAAAGT	T	1	5	5
N4BP2	ENST00000261435	5313	29851	TCGA-GU-A764-01	2340509	2205492	urinary_tract	bladder	NS	NS	carcinoma	NS	NS	NS	y	COSM7127631	c.1892_1896delAGTTC	p.E631fs*2	Deletion - Frameshift		u	37	4:40121623-40121627	+		-		NA	Confirmed somatic variant	NA	413	NS	primary	66	19	1	1	4	40121623	40121627	1	40121603	40121647	4:40121603-40121647	TTATCTTTGAAGCATCTAGAGTTCACTGAAGAGAAGAATCTTGA	A	1	5	5
NF2	ENST00000338641	1788	7773	1037160	1037160	953745	soft_tissue	nerve_sheath	NS	NS	schwannoma	NS	NS	NS	n	COSM22439	c.153_157delCCGGA	p.R52fs*32	Deletion - Frameshift	hom	y	37	22:30032778-30032782	+		-		NA	Confirmed somatic variant	12821741	NA	NS	NS	NA	499	1	1	22	30032778	30032782	1	30032758	30032802	22:30032758-30032802	ACCTCTTTGATTTGGTGTGCCGGACTCTGGGGCTCCGAGAAACC	C	1	5	5
SETDB1	ENST00000271640	3876	10761	6C	2549417	2410872	large_intestine	NS	NS	NS	carcinoma	adenocarcinoma	NS	NS	y	COSM7299558	c.1383_1387delCCCAC	p.P462fs*10	Deletion - Frameshift		u	37	1:150921713-150921717	+		-		NA	Confirmed somatic variant	NA	646	NS	primary	74	23	2	2	1	150921713	150921717	2	150921693	150921737	1:150921693-150921737	CTCCACCTGCCCCACCTTTCCCACCTGCTCCACCTCTATCCCCC	C	1	5	5
RB1CC1	ENST00000025008	4785	15574	MBC_31	2662733	2522857	breast	NS	NS	NS	carcinoma	basal_(triple-negative)_carcinoma	NS	NS	y	COSM6565495	c.2533_2537delAGAAA	p.R845fs*3	Deletion - Frameshift		u	37	8:53569852-53569856	-		-		NA	Confirmed somatic variant	28027327	NA	fresh/frozen - NOS	NS	NA	32	1	1	8	53569852	53569856	1	53569832	53569876	8:53569832-53569876	TTTTACTTTTTCAATAATGTTTCTTATTTCTACTGCTGTACATT	T	1	5	5
CRIPAK	ENST00000324803	1341	26619	NCI-H23	1998461	1883533	lung	NS	NS	NS	carcinoma	non_small_cell_carcinoma	NS	NS	y	COSM1683977	c.272_276delATGTG	p.D91fs*315	Deletion - Frameshift	het	u	37	4:1388571-1388575	+		-		NA	Confirmed somatic variant	23856246	NA	cell-line	primary	NA	98	1	1	4	1388571	1388575	1	1388551	1388595	4:1388551-1388595	CACCTGCTCACATGTGCCGATGTGGAGTGCCACCTGCTCACACA	G	1	5	5
CHTF18	ENST00000262315	2928	18435	2217540	2217540	2085627	pleura	NS	NS	NS	pulmonary_blastoma	NS	NS	NS	y	COSM4421493	c.2631_2635delTCTGC	p.L878fs*17	Deletion - Frameshift		u	37	16:846990-846994	+		-		NA	Confirmed somatic variant	24909177	NA	surgery fresh/frozen	primary	NA	21	1	1	16	846990	846994	2	846970	847014	16:846970-847014	GCCCCCCAGGGCTCGAGGGTCTGCTGGGGGGCATTGGGGAGAAA	T	1	5	5
NIPBL	ENST00000448238	8094	28862	RW2982	2302004	2167287	large_intestine	colon	left	NS	carcinoma	adenocarcinoma	NS	NS	y	COSM4615087	c.344_348delGATAT	p.R115fs*11	Deletion - Frameshift	het	u	37	5:36958319-36958323	+		-		NA	Variant of unknown origin	24755471	NA	cell-line	NS	NA	67	2	2	5	36958319	36958323	2	36958299	36958343	5:36958299-36958343	GAGAAAAGCATGCAGAACAGATATGTACAAAGTGGTGAGTTTCT	G	1	5	5
C17orf48	ENST00000379774	1029	30925	BN23T	1919144	1806465	liver	NS	NS	NS	carcinoma	NS	NS	NS	y	COSM1609833	c.463_467delTTCCC	p.F155fs*1	Deletion - Frameshift	het	u	37	17:10608706-10608710	+		-		NA	Variant of unknown origin	NA	323	fresh/frozen - NOS	primary	NA	4	1	1	17	10608706	10608710	1	10608686	10608730	17:10608686-10608730	TGCTTATCATTTTGTACCATTCCCTAAATTCCGGTTCATTTTAC	T	1	5	5
TSC1	ENST00000298552	3495	12362	P-0002589-T01-IM3	2718847	2577668	kidney	NS	NS	NS	carcinoma	renal_cell_carcinoma	NS	NS	n	COSM6923220	c.2222_2226delAGTTA	p.K741fs*11	Deletion - Frameshift	het	u	37	9:135778157-135778161	-		-		NA	Confirmed somatic variant	28481359	NA	surgery-fixed	primary	NA	97	1	1	9	135778157	135778161	1	135778137	135778181	9:135778137-135778181	TCTGGATGTCCTTCTCTTGTAACTTCAACTGATCTTTCTAGCAG	T	1	5	5
VHL	ENST00000256474	642	12687	RS1141223TU-CUT1-DNA	2747132	2605835	kidney	NS	NS	NS	carcinoma	clear_cell_renal_cell_carcinoma	NS	NS	y	COSM1732007	c.505_509delCTAGT	p.L169fs*3	Deletion - Frameshift		u	37	3:10191512-10191516	+		-		NA	Confirmed somatic variant	NA	588	NS	primary	50	1201	3	3	3	10191512	10191516	3	10191492	10191536	3:10191492-10191536	CCTCCAGGTTGTCCGGAGCCTAGTCAAGCCTGAGAATTACAGGA	C	1	5	5
FGFR2	ENST00000457416	2469	3689	TCGA-D1-A16I-01	1783511	1687510	endometrium	NS	NS	NS	carcinoma	endometrioid_carcinoma	NS	NS	y	COSM1584827	c.2441_2445delCACAC	p.P814fs*6	Deletion - Frameshift	het	u	37	10:123239395-123239399	-		-		NA	Variant of unknown origin	NA	419	fresh/frozen - NOS	primary	62	13	1	1	10	123239395	123239399	2	123239375	123239419	10:123239375-123239419	TTTTAACACTGCCGTTTATGTGTGGATACTGAGGAAGGCATGGT	G	1	5	5
SULF2	ENST00000359930	2613	20392	B89-12	2097334	1975398	urinary_tract	bladder	NS	NS	carcinoma	transitional_cell_carcinoma	NS	NS	y	COSM1745344	c.1662_1666delTGATG	p.D555fs*16	Deletion - Frameshift		u	37	20:46295143-46295147	-		-		NA	Confirmed somatic variant	24121792	NA	fresh/frozen - NOS	NS	NA	9	1	1	20	46295143	46295147	1	46295123	46295167	20:46295123-46295167	AGGTTTCGGGGCTGGGCGGCATCACCCAGGCCTACGTGGTACAC	C	1	5	5
ANKRD26	ENST00000376087	5133	29186	T_CCA_TH_20	2745915	2604618	biliary_tract	bile_duct	NS	NS	carcinoma	NS	NS	NS	y	COSM7306644	c.1269+7_1269+11delTCTAT	p.?	Unknown		u	37	10:27355405-27355409	-		-		NA	Confirmed somatic variant	NA	653	NS	primary	63	35	22140	22140	10	27355405	27355409	2	27355385	27355429	10:27355385-27355429	TAAAATAATAGTAACAACCATAGAAAGTACCTCAGAATCCCAAG	A	1	5	5
PCM1	ENST00000325083	6075	8727	8030032	1653105	1567892	pancreas	NS	NS	NS	carcinoma	ductal_carcinoma	NS	NS	y	COSM1159468	c.3032_3036delATTTT	p.D1011fs*59	Deletion - Frameshift	het	u	37	8:17823684-17823688	+		-		NA	Reported in another cancer sample as somatic	NA	328	fresh/frozen - NOS	primary	NA	22	2	2	8	17823684	17823688	2	17823664	17823708	8:17823664-17823708	CAGCTAAAGAAACAGCTTGATTTTAGTGTCAGTATTTGTCAGAC	A	1	5	5
APC	ENST00000457016	8532	583	2203995	2203995	2072234	large_intestine	NS	NS	NS	carcinoma	adenocarcinoma	NS	NS	n	COSM4168337	c.1312+5_1312+9del	p.?	Unknown	hom	y	37	5:112155046-112155050	+		-		NA	Confirmed somatic variant	23085758	NA	surgery fresh/frozen	NS	NA	2319	22140	22140	5	112155046	112155050	1	112155026	112155070	5:112155026-112155070	AGGACAAAAATCCAAGTATGTTCTCTATAGTGTACATCGTAGTG	T	1	5	5
KEAP1	ENST00000393623	1875	23177	P-0011331-T01-IM5	2726927	2585748	lung	NS	NS	NS	carcinoma	adenocarcinoma	NS	NS	n	COSM6980361	c.887_891delGCTGC	p.R296fs*52	Deletion - Frameshift	het	u	37	19:10602687-10602691	-		-		NA	Confirmed somatic variant	28481359	NA	surgery-fixed	metastasis	NA	68	1	1	19	10602687	10602691	1	10602667	10602711	19:10602667-10602711	TCTTGACCAGGTAGTCCTTGCAGCGGGAGTCGGACTGCAGGATC	G	1	5	5
HK1	ENST00000359426	2754	4922	pfg072T	2309638	2174840	stomach	NS	NS	NS	carcinoma	intestinal_adenocarcinoma	NS	NS	y	COSM4747446	c.1027_1031delGAAAA	p.K344fs*1	Deletion - Frameshift	het	u	37	10:71136841-71136845	+		-		NA	Confirmed somatic variant	24816253	NA	surgery fresh/frozen	NS	78	6	1	1	10	71136841	71136845	4	71136821	71136865	10:71136821-71136865	CAGTGATGTGTCAGCCATCGAAAAGTAGGTACCATCCCCTCAAG	G	1	5	5
YLPM1	ENST00000238571	5469	17798	PD8977a	1610365	1529621	breast	NS	NS	NS	carcinoma	ductal_carcinoma	NS	NS	y	COSM5801506	c.4863_4867delAAAGA	p.K1622fs*15	Deletion - Frameshift		u	37	14:75279431-75279435	+		-		NA	Confirmed somatic variant	NA	652	NS	primary	NA	35	1	1	14	75279431	75279435	2	75279411	75279455	14:75279411-75279455	TCGAGAAGAAGCCTGAATCAAAGAATGTGGACGATATTTTGAAA	A	1	5	5
KRT8	ENST00000293308	1452	6446	6115224	2467302	2330133	prostate	NS	NS	NS	carcinoma	NS	NS	NS	y	COSM5546798	c.395_399delCTCGA	p.A132fs*15	Deletion - Frameshift	het	u	37	12:53295782-53295786	-		-		NA	Confirmed somatic variant	26000489	NA	surgery - NOS	metastasis	79	4	1	1	12	53295782	53295786	1	53295762	53295806	12:53295762-53295806	ACATGTTGTCCATGTTGCTTCGAGCCGTCTTCTGCTGCTGCAGG		0	5	#DIV/0!
CACNG5	ENST00000169565	891	1409	TCGA-FD-A62O-01	2193277	2061555	urinary_tract	bladder	NS	NS	carcinoma	NS	NS	NS	y	COSM7115096	c.426_430delCCTCT	p.L143fs*15	Deletion - Frameshift		u	37	17:64880634-64880638	+		-		NA	Confirmed somatic variant	NA	413	NS	NS	74	1	2	2	17	64880634	64880638	2	64880614	64880658	17:64880614-64880658	CCCCTGCTGCCCAACCAGGCCTCTCTCTCGTGGTGGGCCTGGTG	C	1	5	5
RBMX	ENST00000431446	591	9910	MDA-MB-468	1998490	1883562	breast	NS	NS	NS	carcinoma	NS	NS	NS	y	COSM1465896	c.1delA	p.?	Unknown	het	u	37	23:135961586-135961590	-		-		NA	Confirmed somatic variant	23856246	NA	cell-line	NS	NA	33	22140	22140	X	135961586	135961590	31	135961566	135961610	X:135961566-135961610	GGGCGATCTGCTTCAACCATGTTTTTTTTTTTTTGGGCCGGTGA	T	1	5	5
HSPG2	ENST00000374695	13176	5273	WA28	1689674	1597951	prostate	NS	NS	NS	carcinoma	adenocarcinoma	NS	NS	y	COSM240164	c.1343_1347delCCTCT	p.H450fs*17	Deletion - Frameshift		u	37	1:22211514-22211518	-		-		NA	Confirmed somatic variant	22722839	NA	autopsy - NOS	metastasis	80	23	1	1	1	22211514	22211518	1	22211494	22211538	1:22211494-22211538	CAGAGCCGCACCTGGGATGAGAGGGGATGTGGCCCCAGTTGAGC	G	1	5	5
CDKN2A	ENST00000304494	471	1787	HCC13T	1566732	1488539	liver	NS	NS	NS	carcinoma	hepatocellular_carcinoma	NS	NS	y	COSM1624869	c.174_178delAGTGG	p.V59fs*59	Deletion - Frameshift	het	u	37	9:21971180-21971184	-		-		NA	Variant of unknown origin	NA	323	surgery fresh/frozen	primary	56	2185	3	3	9	21971180	21971184	3	21971160	21971204	9:21971160-21971204	TGGAGCAGCAGCAGCTCCGCCACTCGGGCGCTGCCCATCATCAT	C	1	5	5
PTEN	ENST00000371953	1212	9588	2509052	2509052	2371387	central_nervous_system	temporal_lobe	NS	NS	glioma	astrocytoma_Grade_IV	glioblastoma_multiforme	NS	n	COSM4908	c.760_764delAAAGT	p.K254fs*42	Deletion - Frameshift		u	37	10:89717735-89717739	+		-		NA	Reported in another cancer sample as somatic	26919320	NA	surgery - NOS	NS	54	1239	6	6	10	89717735	89717739	5	89717715	89717759	10:89717715-89717759	ACCTGTGTGTGGTGATATCAAAGTAGAGTTCTTCCACAAACAGA	A	1	5	5
RBMX	ENST00000431446	591	9910	255	2146917	2016060	stomach	gastroesophageal_junction	NS	NS	carcinoma	adenocarcinoma	NS	NS	y	COSM1465896	c.1delA	p.?	Unknown		u	37	23:135961586-135961590	-		-		NA	Confirmed somatic variant	24308032	NA	surgery - NOS	NS	NA	33	22140	22140	X	135961586	135961590	31	135961566	135961610	X:135961566-135961610	GGGCGATCTGCTTCAACCATGTTTTTTTTTTTTTGGGCCGGTGA	T	1	5	5
RBMX	ENST00000431446	591	9910	Gp2D	2301973	2167256	large_intestine	NS	NS	NS	carcinoma	adenocarcinoma	NS	NS	y	COSM1465896	c.1delA	p.?	Unknown	hom	u	37	23:135961586-135961590	-		-		NA	Reported in another cancer sample as somatic	24755471	NA	cell-line	NS	NA	33	22140	22140	X	135961586	135961590	31	135961566	135961610	X:135961566-135961610	GGGCGATCTGCTTCAACCATGTTTTTTTTTTTTTGGGCCGGTGA	T	1	5	5
PBRM1	ENST00000337303	4749	30064	T92	1784641	1688506	kidney	NS	NS	NS	carcinoma	clear_cell_renal_cell_carcinoma	NS	NS	n	COSM423053	c.530_534delCTTCT	p.P179fs*11	Deletion - Frameshift		u	37	3:52692326-52692330	-		-		NA	Confirmed somatic variant	22683710	NA	surgery fresh/frozen	primary	53	423	3	3	3	52692326	52692330	3	52692306	52692350	3:52692306-52692350	TCTCCTTCAAGTAAGCTGGAGAAGACTGGTAATGTGGAGAAAAA	A	1	5	5
LATS1	ENST00000392273	2073	6514	P-0005776-T02-IM5	2722162	2580983	large_intestine	colon	sigmoid	NS	carcinoma	adenocarcinoma	NS	NS	n	COSM6947181	c.122_126delTATCT	p.L41fs*1	Deletion - Frameshift	het	u	37	6:150023137-150023141	-		-		NA	Confirmed somatic variant	28481359	NA	surgery - NOS	metastasis	NA	13	7	7	6	150023137	150023141	2	150023117	150023161	6:150023117-150023161	TAGCAGCATCAGATGGTTTAGATAAATTCCTAAGGGATTCCCGA	A	1	5	5
CLK3	ENST00000395066	1917	2071	PT08_1	2521253	2383598	skin	neck	NS	NS	carcinoma	basal_cell_carcinoma	NS	NS	y	COSM5895402	c.457_461delAAGCG	p.K153fs*5	Deletion - Frameshift		u	37	15:74911550-74911554	+		-		NA	Confirmed somatic variant	25759019	NA	surgery fresh/frozen	recurrent	NA	5	1	1	15	74911550	74911554	2	74911530	74911574	15:74911530-74911574	GGCCTAGATGCATCACTGTAAGCGATACCGCTCCCCTGAACCAG	A	1	5	5
FBXW7	ENST00000281708	2124	16712	1988976	1988976	1874347	soft_tissue	fat	NS	NS	liposarcoma	dedifferentiated	NS	NS	n	COSM1651753	c.338_342delAGGAG	p.E113fs*9	Deletion - Frameshift		u	37	4:153332614-153332618	-		-		NA	Confirmed somatic variant	20601955	NA	NS	NS	NA	207	1	1	4	153332614	153332618	1	153332594	153332638	4:153332594-153332638	CCTGGTCCATCTCCTCCTCCTCCTCATCCTCCTCATCTTGTTCA	C	1	5	5
APC	ENST00000457016	8532	583	1856649	1856649	1749201	thyroid	NS	NS	NS	carcinoma	papillary_carcinoma	NS	NS	n	COSM1169625	c.1559_1563delGCTCT	p.C520fs*15	Deletion - Frameshift	het	u	37	5:112163636-112163640	+		-		NA	Confirmed somatic variant	23349472	NA	surgery-fixed	NS	35	2319	2	2	5	112163636	112163640	2	112163616	112163660	5:112163616-112163660	AATTTACAGGCTACGCTATGCTCTATGAAAGGCTGCATGAGAGC	T	1	5	5
ZFPM1	ENST00000319555	3021	19762	PD11359a	1759791	1664437	breast	NS	NS	NS	carcinoma	ductal_carcinoma	NS	NS	y	COSM5802257	c.2548_2552delGGCCT	p.G850fs*>156	Deletion - Frameshift		u	37	16:88600914-88600918	+		-		NA	Confirmed somatic variant	NA	652	NS	NS	NA	93	1	1	16	88600914	88600918	1	88600894	88600938	16:88600894-88600938	GCCACCGCCCGGCGCGCTCGGCCTGCCCGCCGCCGCCTGCCCCT	G	1	5	5
RUNX1	ENST00000300305	1443	10471	PD10849a	1738438	1644269	haematopoietic_and_lymphoid_tissue	NS	NS	NS	haematopoietic_neoplasm	acute_myeloid_leukaemia	NS	NS	n	COSM5944395	c.1099_1103delGGCAT	p.G367fs*>113	Deletion - Frameshift		u	37	21:36164772-36164776	-		-		NA	Variant of unknown origin	27276561	NA	NS	NS	NA	202	1	1	21	36164772	36164776	1	36164752	36164796	21:36164752-36164796	GGCCGAGCCCATGGCCGACATGCCGATGCCGATGCCCGAGGTGA	C	1	5	5
SUOX	ENST00000394109	1638	11460	LOXIMVI	1998452	1883524	haematopoietic_and_lymphoid_tissue	NS	NS	NS	lymphoid_neoplasm	hairy_cell_leukaemia	NS	NS	y	COSM1684328	c.800_804delACCGA	p.N267fs*3	Deletion - Frameshift	het	u	37	12:56397973-56397977	+		-		NA	Confirmed somatic variant	23856246	NA	cell-line	primary	NA	7	1	1	12	56397973	56397977	1	56397953	56397997	12:56397953-56397997	ACTCTGCAGTGTGCCGGCAACCGACGCTCTGAGATGACTCAGGT	A	1	5	5
IKBKE	ENST00000367120	2151	14552	PD8610a	1585053	1506398	breast	NS	NS	NS	carcinoma	ductal_carcinoma	NS	NS	y	COSM5801968	c.1729_1733delGATAA	p.D577fs*54	Deletion - Frameshift		u	37	1:206664187-206664191	+		-		NA	Confirmed somatic variant	NA	652	NS	primary	NA	13	1	1	1	206664187	206664191	1	206664167	206664211	1:206664167-206664211	GGAGCAGATTCACAAGCTGGATAAGTGAGTGGCCTGTCCTCCGG	G	1	5	5
GATA3	ENST00000379328	1335	4172	ATL075	2488700	2351349	haematopoietic_and_lymphoid_tissue	NS	NS	NS	lymphoid_neoplasm	adult_T_cell_lymphoma-leukaemia	NS	NS	y	COSM5703724	c.222_226delGTACC	p.R74fs*228	Deletion - Frameshift		u	37	10:8097840-8097844	+		-		NA	Confirmed somatic variant	26437031	NA	NS	NS	78	248	1	1	10	8097840	8097844	1	8097820	8097864	10:8097820-8097864	TCAGGGCCACGGTGCAGAGGTACCCTCCGACCCACCACGGTGAG		0	5	#DIV/0!
PABPC3	ENST00000281589	1896	8556	WSU-HN8	2296296	2161899	upper_aerodigestive_tract	head_neck	NS	NS	carcinoma	squamous_cell_carcinoma	NS	NS	y	COSM4590021	c.975_979delTATGA	p.M326fs*21	Deletion - Frameshift		u	37	13:25671311-25671315	+		-		NA	Reported in another cancer sample as somatic	25275298	NA	cell-line	NS	NA	81	25	25	13	25671311	25671315	25	25671291	25671335	13:25671291-25671335	CAATCACTAGTGCAAAGGTTATGATGGAAGGTGGTCGCAGCAAA	T	1	5	5
SLA	ENST00000395352	882	10902	HUB-02-B2-028	2607092	2466806	large_intestine	NS	NS	NS	carcinoma	adenocarcinoma	NS	NS	y	COSM6051040	c.446_450delACCGC	p.R150fs*28	Deletion - Frameshift		u	37	8:134057314-134057318	-		-		NA	Confirmed somatic variant	NA	670	organoid culture	NS	NA	2	1	1	8	134057314	134057318	3	134057294	134057338	8:134057294-134057338	TGTTGGGCAGACGGAAAATGCGGTAATGCTTTACCTGCCTGTGT	T	1	5	5
ASXL1	ENST00000375687	4626	18318	1778	2777107	2635243	haematopoietic_and_lymphoid_tissue	NS	NS	NS	haematopoietic_neoplasm	polycythaemia_vera	NS	NS	n	COSM7410048	c.2319_2323delGAGAT	p.E773fs*12	Deletion - Frameshift		u	37	20:31022834-31022838	+		-		NA	Variant of unknown origin	30304655	NA	blood-bone marrow	NS	NA	496	1	1	20	31022834	31022838	1	31022814	31022858	20:31022814-31022858	CCCAAACCTCAGTAGCTGAGAGATTAGTGGAGCAGCCTCAGTTG		0	5	#DIV/0!
PABPC3	ENST00000281589	1896	8556	CAL33	2296293	2161896	upper_aerodigestive_tract	head_neck	NS	NS	carcinoma	squamous_cell_carcinoma	NS	NS	y	COSM4590021	c.975_979delTATGA	p.M326fs*21	Deletion - Frameshift		u	37	13:25671311-25671315	+		-		NA	Reported in another cancer sample as somatic	25275298	NA	cell-line	NS	69	81	25	25	13	25671311	25671315	25	25671291	25671335	13:25671291-25671335	CAATCACTAGTGCAAAGGTTATGATGGAAGGTGGTCGCAGCAAA	T	1	5	5
ECI1	ENST00000301729	909	2703	ESCC_100	2479596	2342356	oesophagus	NS	NS	NS	carcinoma	squamous_cell_carcinoma	NS	NS	y	COSM5650069	c.439_441+2delAACGT	p.?	Unknown		u	37	16:2294405-2294409	-		-		NA	Confirmed somatic variant	26873401	NA	NS	NS	64	3	22140	22140	16	2294405	2294409	1	2294385	2294429	16:2294385-2294429	CCTGGGAGTGGGGACACTCACGTTGATGGCGGAGACCAGCACCA		0	5	#DIV/0!
FZR1	ENST00000441788	1482	24824	TCGA-D1-A16R-01	1783516	1687515	endometrium	NS	NS	NS	carcinoma	endometrioid_carcinoma	NS	NS	y	COSM994817	c.280_284delCTGCT	p.L94fs*3	Deletion - Frameshift	het	u	37	19:3526277-3526281	+		-		NA	Variant of unknown origin	NA	419	fresh/frozen - NOS	primary	39	6	2	2	19	3526277	3526281	1	3526257	3526301	19:3526257-3526301	CGGCCTGGCCTACTCTGCCCTGCTCAAGAATGAGCTGCTGGGTG	C	1	5	5
RBMX	ENST00000431446	591	9910	C135	2301958	2167241	large_intestine	NS	NS	NS	carcinoma	adenocarcinoma	NS	NS	y	COSM1465896	c.1delA	p.?	Unknown	hom	u	37	23:135961586-135961590	-		-		NA	Reported in another cancer sample as somatic	24755471	NA	cell-line	NS	NA	33	22140	22140	X	135961586	135961590	31	135961566	135961610	X:135961566-135961610	GGGCGATCTGCTTCAACCATGTTTTTTTTTTTTTGGGCCGGTGA	T	1	5	5
C18orf55	ENST00000169551	747	25010	Hs-578-T	1998448	1883520	breast	NS	NS	NS	carcinoma	NS	NS	NS	y	COSM1684551	c.664_668delGATTT	p.D222fs*8	Deletion - Frameshift	het	u	37	18:71825632-71825636	+		-		NA	Confirmed somatic variant	23856246	NA	cell-line	primary	NA	2	1	1	18	71825632	71825636	1	71825612	71825656	18:71825612-71825656	CCCAGGAAGTGGTGAATATGATTTTCGATATATATTTGTAGAAA	T	1	5	5
PTPRK	ENST00000368226	4323	9674	TCGA-A6-2671-01	1650919	1565706	large_intestine	colon	sigmoid	NS	carcinoma	adenocarcinoma	NS	NS	y	COSM5830242	c.3388-7_3388-3delTTGGT	p.?	Unknown		u	37	6:128304128-128304132	-		-		NA	Confirmed somatic variant	NA	376	NS	NS	85	21	22140	22140	6	128304128	128304132	3	128304108	128304152	6:128304108-128304152	ATAAAAATGTACTGTTCCTACCAAAAGAATGAAAAAGAAAATTT	A	1	5	5
FAT1	ENST00000441802	13767	3595	P-0003099-T01-IM5	2719593	2578414	meninges	NS	NS	NS	meningioma	NS	NS	NS	n	COSM6926196	c.3225_3229delTGGCT	p.G1076fs*9	Deletion - Frameshift	het	u	37	4:187627753-187627757	-		-		NA	Confirmed somatic variant	28481359	NA	surgery-fixed	primary	NA	311	2	2	4	187627753	187627757	2	187627733	187627777	4:187627733-187627777	TTGAAAACACCAACGCCAGAGCCATCTCTAATGGAGTATCGGAT		0	5	#DIV/0!
KDM6A	ENST00000382899	4227	12637	tumor_4128852	2385397	2248229	haematopoietic_and_lymphoid_tissue	NS	NS	NS	lymphoid_neoplasm	NS	NS	NS	y	COSM5948352	c.232_236delCGCTG	p.R78fs*2	Deletion - Frameshift		u	37	23:44820535-44820539	+		-		NA	Confirmed somatic variant	NA	440	NS	primary	57	173	2	2	X	44820535	44820539	2	44820515	44820559	X:44820515-44820559	TTTTTATTTCTAGGCTGTTCGCTGCTATGAATCTCTAATCTTAA	C	1	5	5
PABPC3	ENST00000281589	1896	8556	WSU-HN6	2296295	2161898	upper_aerodigestive_tract	head_neck	NS	NS	carcinoma	squamous_cell_carcinoma	NS	NS	y	COSM4590021	c.975_979delTATGA	p.M326fs*21	Deletion - Frameshift		u	37	13:25671311-25671315	+		-		NA	Reported in another cancer sample as somatic	25275298	NA	cell-line	NS	NA	81	25	25	13	25671311	25671315	25	25671291	25671335	13:25671291-25671335	CAATCACTAGTGCAAAGGTTATGATGGAAGGTGGTCGCAGCAAA	T	1	5	5
PBRM1	ENST00000337303	4749	30064	P-0005129-T01-IM5	2721534	2580355	skin	NS	NS	NS	malignant_melanoma	NS	NS	NS	n	COSM6941084	c.2705_2709delTGGAG	p.V902fs*15	Deletion - Frameshift	het	u	37	3:52637607-52637611	-		-		NA	Confirmed somatic variant	28481359	NA	surgery - NOS	metastasis	NA	423	2	2	3	52637607	52637611	3	52637587	52637631	3:52637587-52637631	ATTTTTCCTTTCTCTCTTTCTCCACATCATTATGCAAATGTTTT	C	1	5	5
OR6C76	ENST00000328314	939	31305	LUAD-5V8LT	1765104	1669424	lung	NS	NS	NS	carcinoma	adenocarcinoma	NS	NS	y	COSM404842	c.834_838delCGCTC	p.A279fs*19	Deletion - Frameshift		u	37	12:55820871-55820875	+		-		NA	Variant of unknown origin	22980975	NA	surgery - NOS	primary	52	21	1	1	12	55820871	55820875	1	55820851	55820895	12:55820851-55820895	CTATACTCAATACCTCTGTCGCTCCTATGCTGAATCCATTTATT	C	1	5	5
VHL	ENST00000256474	642	12687	2086	979292	895020	kidney	NS	NS	NS	carcinoma	clear_cell_renal_cell_carcinoma	NS	NS	n	COSM17803	c.573_577delCCCAA	p.H191fs*22	Deletion - Frameshift		u	37	3:10191580-10191584	+		-		NA	Variant of unknown origin	15932632	NA	fixed - NOS	NS	NA	1201	2	2	3	10191580	10191584	1	10191560	10191604	3:10191560-10191604	ACGAAGATCTGGAAGACCACCCAAATGTGCAGAAAGACCTGGAG	A	1	5	5
FBXL4	ENST00000369244	1866	13601	CHC303T	2194518	2062796	liver	NS	NS	NS	carcinoma	hepatocellular_carcinoma	NS	NS	y	COSM4950544	c.929_933delTGAGC	p.L310fs*5	Deletion - Frameshift		u	37	6:99353472-99353476	-		-		NA	Confirmed somatic variant	NA	381	NS	NS	NA	6	2	2	6	99353472	99353476	1	99353452	99353496	6:99353452-99353496	GAGGATCACAGCAATGCTGGCTCAGTAGTTTGCAAGTCTGTGCT	G	1	5	5
PUM2	ENST00000361078	3201	14958	HKNPC-096-Tumor-SM-7CK9Z	2640189	2500490	upper_aerodigestive_tract	pharynx	nasopharynx	NS	carcinoma	nasopharyngeal_carcinoma	NS	NS	y	COSM6458423	c.1626_1630delACCTG	p.P543fs*13	Deletion - Frameshift		u	37	2:20482798-20482802	-		-		NA	Confirmed somatic variant	28098136	NA	surgery-fixed	metastasis	54	14	2	2	2	20482798	20482802	2	20482778	20482822	2:20482778-20482822	GATGTACTTCCAGGTTGACCAGGTCCATGAGAAAATAAAGAACT	C	1	5	5
PABPC3	ENST00000281589	1896	8556	31656	2390290	2253122	liver	NS	NS	NS	carcinoma	hepatocellular_carcinoma	NS	NS	y	COSM4590021	c.975_979delTATGA	p.M326fs*21	Deletion - Frameshift		u	37	13:25671311-25671315	+		-		NA	Confirmed somatic variant	25159915	NA	NS	NS	NA	81	25	25	13	25671311	25671315	25	25671291	25671335	13:25671291-25671335	CAATCACTAGTGCAAAGGTTATGATGGAAGGTGGTCGCAGCAAA	T	1	5	5
SVOPL	ENST00000288513	1023	27034	T3557	2658630	2518789	large_intestine	NS	NS	NS	carcinoma	adenocarcinoma	NS	NS	y	COSM6793629	c.725+5_725+9delTTTCT	p.?	Unknown		u	37	7:138312086-138312090	-		-		NA	Confirmed somatic variant	27149842	NA	NS	NS	64.16	7	22140	22140	7	138312086	138312090	2	138312066	138312110	7:138312066-138312110	AAATCTGAAGCAATTAAACAGAAAATACCTTGAAGTGCAAATGT	A	1	5	5
ADAMTS18	ENST00000282849	3666	17110	TCGA-BH-A0B3-01	1899885	1788569	breast	NS	NS	NS	carcinoma	NS	NS	NS	y	COSM6499015	c.1394_1398delTGACC	p.L465fs*31	Deletion - Frameshift		u	37	16:77389899-77389903	-		-		NA	Confirmed somatic variant	NA	414	fresh/frozen - NOS	primary	53	40	1	1	16	77389899	77389903	1	77389879	77389923	16:77389879-77389923	AAAACACTCCATTGTTTCCGGTCAGTGTGGGAGACATGATATTG	G	1	5	5
BICC1	ENST00000373886	2925	19351	ESO-866	1890970	1780339	oesophagus	NS	NS	NS	carcinoma	adenocarcinoma	NS	NS	y	COSM1246099	c.1446_1450delCAGTC	p.S483fs*20	Deletion - Frameshift		u	37	10:60558238-60558242	+		-		NA	Variant of unknown origin	23525077	NA	surgery fresh/frozen	primary	61	12	1	1	10	60558238	60558242	1	60558218	60558262	10:60558218-60558262	ATGCTCTTAATAGCTCAGTCAGTCCTTTGCAAAGTCCAAGTTCT	C	1	5	5
KIAA1324L	ENST00000297222	2370	21945	15	2640419	2500721	lung	NS	NS	NS	carcinoma	acinar_adenocarcinoma	NS	NS	y	COSM6472047	c.1839-6_1839-2delTTTTA	p.?	Unknown		u	37	7:86526950-86526954	-		-		NA	Confirmed somatic variant	27545006	NA	fixed - NOS	NS	73	27	22140	22140	7	86526950	86526954	2	86526930	86526974	7:86526930-86526974	GTACCTGCTGGGCACTTGCTAAAATCATAAACAAAACCAAAAAC	T	1	5	5
ATM	ENST00000278616	9171	795	1791138	1791138	1694117	haematopoietic_and_lymphoid_tissue	NS	NS	NS	lymphoid_neoplasm	chronic_lymphocytic_leukaemia-small_lymphocytic_lymphoma	NS	NS	n	COSM758337	c.478_482delTCTCA	p.S160fs*23	Deletion - Frameshift	hom	y	37	11:108106543-108106547	+		-		NA	Variant of unknown origin	23091097	NA	blood-bone marrow	NS	NA	333	1	1	11	108106543	108106547	1	108106523	108106567	11:108106523-108106567	AAAATACTGGTGTGAAATATCTCAGCAACAGTGGTTAGGTATGT	A	1	5	5
APC	ENST00000457016	8532	583	993821	993821	909073	large_intestine	NS	NS	NS	other	neoplasm	NS	NS	n	COSM18701	c.3926_3930delAAAAG	p.E1309fs*4	Deletion - Frameshift		u	37	5:112175217-112175221	+		-		NA	Confirmed somatic variant	9751605	NA	fixed - NOS	NS	NA	2319	225	225	5	112175217	112175221	16	112175197	112175241	5:112175197-112175241	CAAATAGCAGAAATAAAAGAAAAGATTGGAACTAGGTCAGCTGA	A	1	5	5
FLT4	ENST00000261937	4092	3767	SJDES003-R	2294506	2160533	bone	femur	NS	NS	Ewings_sarcoma-peripheral_primitive_neuroectodermal_tumour	NS	NS	NS	y	COSM4585786	c.963_967delGAGCA	p.E321fs*7	Deletion - Frameshift		u	37	5:180056277-180056281	-		-		NA	Confirmed somatic variant	25186949	NA	NS	metastasis	5	42	2	2	5	180056277	180056281	2	180056257	180056301	5:180056257-180056301	CCATGCACAATGACCTCGGTGCTCTCCCGAAATCGCTGGATGCC	T	1	5	5
DISP2	ENST00000267889	4206	19712	SJHGG019_S	2307352	2172556	central_nervous_system	brain	NS	NS	glioma	astrocytoma_Grade_III	anaplastic	NS	y	COSM4969332	c.3805_3809delCACTC	p.H1269fs*2	Deletion - Frameshift		u	37	15:40662118-40662122	+		-		NA	Confirmed somatic variant	24705251	NA	surgery - NOS	recurrent	7	16	1	1	15	40662118	40662122	1	40662098	40662142	15:40662098-40662142	CTCACCAGAAGCCCCAGCCCACTCTCCTAAGGCCAAGGCTGCAG	C	1	5	5
MLH1	ENST00000231790	2271	7127	2192	2370345	2233143	kidney	NS	NS	NS	other	oncocytoma	NS	NS	y	COSM5017287	c.992_996delAGAGC	p.S332fs*28	Deletion - Frameshift		u	37	3:37061908-37061912	+		-		NA	Confirmed somatic variant	25401301	NA	surgery fresh/frozen	primary	71	70	1	1	3	37061908	37061912	1	37061888	37061932	3:37061888-37061932	CGGGTGCAGCAGCACATCGAGAGCAAGCTCCTGGGCTCCAATTC	A	1	5	5
PLCL1	NM_006226.1	2994	9063	SC_9046	2467384	2330215	prostate	NS	NS	NS	carcinoma	NS	NS	NS	y	COSM5546870	c.2821_2825delGATCT	p.D941fs*7	Deletion - Frameshift	het	u	37	2:199011513-199011517	+		-		NA	Confirmed somatic variant	26000489	NA	surgery - NOS	metastasis	72	9	1	1	2	199011513	199011517	1	199011493	199011537	2:199011493-199011537	CTGTTTGTAGGGCCAAGGAGATCTGTTGAAGAATGCCAAGAATG	G	1	5	5
VHL	ENST00000256474	642	12687	980445	980445	896167	kidney	NS	NS	NS	carcinoma	clear_cell_renal_cell_carcinoma	NS	NS	n	COSM18119	c.525_529delCAGGA	p.Y175fs*1	Deletion - Frameshift		u	37	3:10191532-10191536	+		-		NA	Confirmed somatic variant	11505222	NA	surgery fresh/frozen	NS	73	1201	1	1	3	10191532	10191536	1	10191512	10191556	3:10191512-10191556	TAGTCAAGCCTGAGAATTACAGGAGACTGGACATCGTCAGGTCG	A	1	5	5
CDKN2A	ENST00000446177	504	1787	PD3184a	1090036	1004952	salivary_gland	maxilla	NS	NS	carcinoma	adenoid_cystic_carcinoma	NS	NS	n	COSM1658814	c.163_167delGGCAG	p.G55fs*63	Deletion - Frameshift		u	37	9:21971191-21971195	-		-		NA	Confirmed somatic variant	23778141	NA	surgery - NOS	primary	74	177	3	3	9	21971191	21971195	3	21971171	21971215	9:21971171-21971215	CAGCTCCGCCACTCGGGCGCTGCCCATCATCATGACCTGCCAGA	C	1	5	5
SPEN	ENST00000375759	10995	17575	5-RS	2060455	1940662	haematopoietic_and_lymphoid_tissue	NS	NS	NS	lymphoid_neoplasm	chronic_lymphocytic_leukaemia-small_lymphocytic_lymphoma	Richter_transformation	NS	y	COSM1731732	c.4066_4070delCCAAA	p.P1356fs*4	Deletion - Frameshift		u	37	1:16256801-16256805	+		-		NA	Confirmed somatic variant	24127483	NA	blood-bone marrow	primary	69	139	2	2	1	16256801	16256805	2	16256781	16256825	1:16256781-16256825	CAGATTTGATGTGAGTTTCCCAAACAGCATAATTAAGAGAGATA	C	1	5	5
RCOR3	ENST00000419091	1662	25594	83	2370274	2233072	kidney	NS	NS	NS	carcinoma	papillary_renal_cell_carcinoma	NS	NS	y	COSM5015918	c.680_684delATGAT	p.N227fs*2	Deletion - Frameshift		u	37	1:211452618-211452622	+		-		NA	Confirmed somatic variant	25401301	NA	surgery fresh/frozen	primary	70	8	2	2	1	211452618	211452622	3	211452598	211452642	1:211452598-211452642	ACACATCCAATGGATGGGAATGATAGTGATTATGATCCCAAAAA	A	1	5	5
KIAA0586	ENST00000261244	4419	19960	GCT52	2490470	2353119	genital_tract	extragonadal	brain	NS	germ_cell_tumour	teratoma	NS	NS	y	COSM5749848	c.2579_2583delAAAAT	p.N861fs*27	Deletion - Frameshift		u	37	14:58941497-58941501	+		-		NA	Confirmed somatic variant	26956871	NA	surgery fresh/frozen	NS	13	23	1	1	14	58941497	58941501	2	58941477	58941521	14:58941477-58941521	GAGAGAAAAGAAACACTGGAAAATAGCTTAATTCAATGGTAAGT	A	1	5	5
IPO7	ENST00000379719	3117	9852	HUB-02-B2-066	2607102	2466816	large_intestine	NS	NS	NS	carcinoma	adenocarcinoma	NS	NS	y	COSM6041232	c.851_855delAGTAT	p.Y285fs*1	Deletion - Frameshift		u	37	11:9442190-9442194	+		-		NA	Confirmed somatic variant	NA	670	organoid culture	NS	NA	12	2	2	11	9442190	9442194	1	9442170	9442214	11:9442170-9442214	CCTGGCAATGTTTCCAAGGAGTATAATGAATTTGCTGAAGTATT	A	1	5	5
VHL	ENST00000256474	642	12687	1724341	1724341	1631208	kidney	NS	NS	NS	carcinoma	clear_cell_renal_cell_carcinoma	NS	NS	n	COSM253364	c.377_381delATGGG	p.D126fs*4	Deletion - Frameshift		u	37	3:10188234-10188238	+		-		NA	Variant of unknown origin	22642103	NA	surgery - NOS	primary	NA	1201	2	2	3	10188234	10188238	2	10188214	10188258	3:10188214-10188258	AGAGATGCAGGGACACACGATGGGCTTCTGGTTAACCAAACTGA	G	1	5	5
ARID2	ENST00000334344	5508	18037	P-0002768-T01-IM3	2719000	2577821	lung	NS	NS	NS	carcinoma	adenocarcinoma	NS	NS	n	COSM6924349	c.1047_1051delCAAAA	p.K350fs*17	Deletion - Frameshift	het	u	37	12:46231127-46231131	+		-		NA	Confirmed somatic variant	28481359	NA	surgery-fixed	metastasis	NA	172	2	2	12	46231127	46231131	1	46231107	46231151	12:46231107-46231151	TACTGGACCCTGTTGATTTCAAAACTACTCATCTGATGTTTCAT	C	1	5	5
AGT	ENST00000366667	1458	333	5-2A	2746100	2604803	large_intestine	NS	NS	NS	carcinoma	adenocarcinoma	NS	NS	y	COSM7282744	c.588_592delGGCTG	p.A197fs*1	Deletion - Frameshift		u	37	1:230846005-230846009	-		-		NA	Confirmed somatic variant	NA	646	NS	primary	51	18	1	1	1	230846005	230846009	1	230845985	230846029	1:230845985-230846029	AGCAGCTGGGCCTGGCTATCAGCCCTGCCCTGGGCCACTAGCAG	C	1	5	5
PABPC3	ENST00000281589	1896	8556	680C	2746528	2605231	thyroid	NS	NS	NS	carcinoma	NS	NS	NS	y	COSM4590021	c.975_979delTATGA	p.M326fs*21	Deletion - Frameshift		u	37	13:25671311-25671315	+		-		NA	Confirmed somatic variant	NA	589	NS	primary	52	81	25	25	13	25671311	25671315	25	25671291	25671335	13:25671291-25671335	CAATCACTAGTGCAAAGGTTATGATGGAAGGTGGTCGCAGCAAA	T	1	5	5
APC	ENST00000457016	8532	583	2696322	2696322	2555226	urinary_tract	bladder	NS	NS	carcinoma	adenocarcinoma	NS	NS	n	COSM18701	c.3926_3930delAAAAG	p.E1309fs*4	Deletion - Frameshift		u	37	5:112175217-112175221	+		-		NA	Reported in another cancer sample as somatic	28548125	NA	surgery-fixed	NS	80	2319	225	225	5	112175217	112175221	16	112175197	112175241	5:112175197-112175241	CAAATAGCAGAAATAAAAGAAAAGATTGGAACTAGGTCAGCTGA	A	1	5	5
APC	ENST00000457016	8532	583	1088179	1088179	1003134	large_intestine	NS	NS	NS	carcinoma	adenocarcinoma	NS	NS	n	COSM18701	c.3926_3930delAAAAG	p.E1309fs*4	Deletion - Frameshift		u	37	5:112175217-112175221	+		-		NA	Reported in another cancer sample as somatic	17908962	NA	fixed - NOS	NS	NA	2319	225	225	5	112175217	112175221	16	112175197	112175241	5:112175197-112175241	CAAATAGCAGAAATAAAAGAAAAGATTGGAACTAGGTCAGCTGA	A	1	5	5
CSNK1A1	ENST00000377843	1014	2451	BCM791T	2340378	2205361	liver	NS	NS	NS	carcinoma	hepatocellular_carcinoma	NS	NS	y	COSM4951244	c.745_749delTGTAA	p.C249fs*19	Deletion - Frameshift		u	37	5:148889443-148889447	-		-		NA	Confirmed somatic variant	NA	381	NS	primary	62	9	1	1	5	148889443	148889447	2	148889423	148889467	5:148889423-148889467	TTCATCATGCATACTTACCTTACATAAAACTTCAACAGGCGTGG	T	1	5	5
VHL	ENST00000256474	642	12687	1724342	1724342	1631209	kidney	NS	NS	NS	carcinoma	clear_cell_renal_cell_carcinoma	NS	NS	n	COSM253364	c.377_381delATGGG	p.D126fs*4	Deletion - Frameshift		u	37	3:10188234-10188238	+		-		NA	Variant of unknown origin	22642103	NA	surgery - NOS	primary	NA	1201	2	2	3	10188234	10188238	2	10188214	10188258	3:10188214-10188258	AGAGATGCAGGGACACACGATGGGCTTCTGGTTAACCAAACTGA	G	1	5	5
RGS22	ENST00000360863	3795	24499	S00501	1759186	1663934	lung	NS	NS	NS	carcinoma	small_cell_carcinoma	NS	NS	y	COSM314776	c.393_397delATTTC	p.F132fs*3	Deletion - Frameshift		u	37	8:101084401-101084405	-		-		NA	Variant of unknown origin	22941188	NA	fresh/frozen - NOS	NS	55	31	1	1	8	101084401	101084405	1	101084381	101084425	8:101084381-101084425	AAGTAACAATCACTTTCCAGAAATGCTGGAAGTCTTTCTTTTTT	G	1	5	5
MLL3	ENST00000355193	14907	13726	TCGA-DK-A3X1-01	2193209	2061487	urinary_tract	bladder	NS	NS	carcinoma	NS	NS	NS	y	COSM7092187	c.13895_13899delTCTTC	p.L4632fs*5	Deletion - Frameshift		u	37	7:151845284-151845288	-		-		NA	Confirmed somatic variant	NA	413	NS	NS	78	289	2	2	7	151845284	151845288	4	151845264	151845308	7:151845264-151845308	TGGCTTCATAGCCCACAGGGAAGAGTGCTTTAGGAGAATGGAAT	G	1	5	5
TRIM13	ENST00000420995	1224	9976	PD4844a	1433832	1343247	breast	NS	NS	NS	carcinoma	ductal_carcinoma	NS	NS	y	COSM3355774	c.860_864delAAGAC	p.E287fs*8	Deletion - Frameshift		u	37	13:50586936-50586940	+		-		NA	Confirmed somatic variant	NA	385	NS	primary	NA	4	1	1	13	50586936	50586940	2	50586916	50586960	13:50586916-50586960	TTTGATACCAGTCAGTGGGAAGACATAAAACTAGTCGATGTGGA	A	1	5	5
NECAP1	ENST00000339754	828	24539	THCC_100T	2746707	2605410	liver	NS	NS	NS	other	neoplasm	NS	NS	y	COSM7196570	c.301_301+4delGGTAA	p.?	Unknown		u	37	12:8242895-8242899	+		-		NA	Confirmed somatic variant	NA	323	NS	primary	75	3	22140	22140	12	8242895	8242899	1	8242875	8242919	12:8242875-8242919	CCGGATCCAGGATGGTACTGGTAAGAGAACTGGGATTTTGAGTG	G	1	5	5
DOCK3	ENST00000266037	6093	2989	PD6750a	1503046	1425925	bone	femur	NS	NS	chondrosarcoma	dedifferentiated	NS	NS	y	COSM1637713	c.3280_3284delGGAAT	p.G1094fs*25	Deletion - Frameshift		u	37	3:51352437-51352441	+		-		NA	Confirmed somatic variant	23770606	486	surgery fresh/frozen	primary	66	109	1	1	3	51352437	51352441	1	51352417	51352461	3:51352417-51352461	TAAGATCCACTTTATTCCGGGAATGATTGGTCCTTTTCTGGGTG	G	1	5	5
BEST1	ENST00000378043	1758	12703	MBC_73	2662779	2522903	breast	NS	NS	NS	carcinoma	ER-PR-positive_carcinoma	NS	NS	y	COSM6571825	c.395_399delCCAAC	p.N133fs*97	Deletion - Frameshift		u	37	11:61723337-61723341	+		-		NA	Confirmed somatic variant	28027327	NA	fresh/frozen - NOS	NS	NA	7	1	1	11	61723337	61723341	2	61723317	61723361	11:61723317-61723361	CGCACGCTCATCCGCTACGCCAACCTGGGCAACGTGCTCATCCT	C	1	5	5
PABPC3	ENST00000281589	1896	8556	SCC-15	2296301	2161904	upper_aerodigestive_tract	head_neck	NS	NS	carcinoma	squamous_cell_carcinoma	NS	NS	y	COSM4590021	c.975_979delTATGA	p.M326fs*21	Deletion - Frameshift		u	37	13:25671311-25671315	+		-		NA	Reported in another cancer sample as somatic	25275298	NA	cell-line	NS	55	81	25	25	13	25671311	25671315	25	25671291	25671335	13:25671291-25671335	CAATCACTAGTGCAAAGGTTATGATGGAAGGTGGTCGCAGCAAA	T	1	5	5
KMT2D	ENST00000301067	15804	7133	ESCC_196	2727939	2586753	oesophagus	NS	NS	NS	carcinoma	squamous_cell_carcinoma	NS	NS	y	COSM6995270	c.4337_4341delAGGTG	p.E1446fs*11	Deletion - Frameshift		u	37	12:49438011-49438015	-		-		NA	Confirmed somatic variant	28548104	NA	surgery - NOS	primary	63	666	1	1	12	49438011	49438015	1	49437991	49438035	12:49437991-49438035	GCTGCCCATCCCCACTCAACACCTCCGCCTGTGCAGCAGGCCCC	C	1	5	5
TET2	ENST00000380013	6009	25941	1468	2776954	2635090	haematopoietic_and_lymphoid_tissue	NS	NS	NS	haematopoietic_neoplasm	myelofibrosis	NS	NS	n	COSM7409919	c.5658_5662delAAAGA	p.K1887fs*3	Deletion - Frameshift		u	37	4:106197325-106197329	+		-		NA	Variant of unknown origin	30304655	NA	blood-bone marrow	NS	NA	793	1	1	4	106197325	106197329	1	106197305	106197349	4:106197305-106197349	TGCATGCCACAACCCCTTTAAAGAATCCCAATAGGAATCACCCC	A	1	5	5
VHL	ENST00000256474	642	12687	978594	978594	894321	kidney	NS	NS	NS	carcinoma	clear_cell_renal_cell_carcinoma	NS	NS	n	COSM17641	c.307_311delCCTGG	p.P103fs*27	Deletion - Frameshift	hom	y	37	3:10183838-10183842	+		-		NA	Confirmed somatic variant	7881415	NA	surgery fresh/frozen	primary	NA	1201	1	1	3	10183838	10183842	1	10183818	10183862	3:10183818-10183862	GCCCTACCCAACGCTGCCGCCTGGCACGGGCCGCCGCATCCACA	C	1	5	5
GATA3	ENST00000379328	1335	4172	H_KU-KP89-KP89	2768380	2626599	breast	NS	NS	NS	carcinoma	ER-positive_carcinoma	NS	NS	n	COSM7345618	c.1200_1204delCATGT	p.M401fs*>43	Deletion - Frameshift		u	37	10:8115851-8115855	+		-		NA	Variant of unknown origin	30181556	NA	surgery-fixed	NS	NA	248	1	1	10	8115851	8115855	1	8115831	8115875	10:8115831-8115875	CGGCCGCCCTCTCCAGACACATGTCCTCCCTGAGCCACATCTCG	C	1	5	5
NF2	ENST00000403999	1773	7773	MN-3199	1997815	1882990	meninges	NS	NS	NS	meningioma	NS	NS	NS	n	COSM1685288	c.335_339delAGATC	p.E112fs*16	Deletion - Frameshift		u	37	22:30035173-30035177	+		-		NA	Confirmed somatic variant	23348505	NA	fresh/frozen - NOS	primary	42	110	2	2	22	30035173	30035177	2	30035153	30035197	22:30035153-30035197	GAAGAGGAGCTGGTTCAGGAGATCACACAACATTTATTCTTCTT	A	1	5	5
MEN1	ENST00000312049	1833	7010	5	1890231	1779653	parathyroid	NS	NS	NS	adenoma	NS	NS	NS	y	COSM1237321	c.1091_1095delTCTTT	p.F364fs*1	Deletion - Frameshift		u	37	11:64573197-64573201	-		-		NA	Confirmed somatic variant	22855342	NA	NS	NS	NA	236	1	1	11	64573197	64573201	1	64573177	64573221	11:64573177-64573221	TGACATCATTGGCTACTTCAAAGAACTCCTTGTAGATCTCCTCG	A	1	5	5
PYROXD2	ENST00000370575	1746	23517	SJHGG019_S	2307352	2172556	central_nervous_system	brain	NS	NS	glioma	astrocytoma_Grade_III	anaplastic	NS	y	COSM4969365	c.669_673delCACAG	p.T224fs*13	Deletion - Frameshift		u	37	10:100155162-100155166	-		-		NA	Confirmed somatic variant	24705251	NA	surgery - NOS	recurrent	7	3	1	1	10	100155162	100155166	1	100155142	100155186	10:100155142-100155186	CTCACCTTGGTAATGGGAGCTGTGAGGACCTCATAATATCGGGG	G	1	5	5
C10orf62	ENST00000370640	672	23294	CHC1023T	2120592	1994828	liver	NS	NS	NS	carcinoma	hepatocellular_carcinoma	NS	NS	y	COSM3666543	c.672delG	p.?	Unknown		u	37	10:99350326-99350330	+		-		NA	Confirmed somatic variant	NA	381	NS	NS	NA	2	22140	22140	10	99350326	99350330	1	99350306	99350350	10:99350306-99350350	TGCCTAATCGCAGACACTAGATCTGTGACTTCTTGGAAGCCACC	G	1	5	5
APC	ENST00000457016	8532	583	985017	985017	900672	large_intestine	colon	sigmoid	NS	adenoma	tubulovillous	NS	NS	n	COSM18701	c.3926_3930delAAAAG	p.E1309fs*4	Deletion - Frameshift		u	37	5:112175217-112175221	+		-		NA	Reported in another cancer sample as somatic	15376262	NA	NS	NS	82	2319	225	225	5	112175217	112175221	16	112175197	112175241	5:112175197-112175241	CAAATAGCAGAAATAAAAGAAAAGATTGGAACTAGGTCAGCTGA	A	1	5	5
USP12	ENST00000282344	1113	20485	TCGA-XF-A9SX-01	2340254	2205237	urinary_tract	bladder	NS	NS	carcinoma	NS	NS	NS	y	COSM7158412	c.1084_1088delTACAT	p.Y362fs*>8	Deletion - Frameshift		u	37	13:27643445-27643449	-		-		NA	Confirmed somatic variant	NA	413	NS	primary	63	7	1	1	13	27643445	27643449	1	27643425	27643469	13:27643425-27643469	CCGAGACTGATAGAAAAGGATGTAACCAGACTCAGAGTTCTTTG	A	1	5	5
MYC	NM_002467.2	1320	7553	40_tFL	2225703	2093441	haematopoietic_and_lymphoid_tissue	soft_tissue	NS	NS	lymphoid_neoplasm	diffuse_large_B_cell_lymphoma	NS	NS	y	COSM4171764	c.190_194delAGCCG	p.S64fs*177	Deletion - Frameshift		u	37	8:128750698-128750702	+		-		NA	Variant of unknown origin	24388756	NA	surgery - NOS	NS	NA	27	1	1	8	128750698	128750702	1	128750678	128750722	8:128750678-128750722	CACCCCGCCCCTGTCCCCTAGCCGCCGCTCCGGGCTCTGCTCGC		0	5	#DIV/0!
PTEN	ENST00000371953	1212	9588	975325	975325	891193	central_nervous_system	brain	NS	NS	glioma	astrocytoma_Grade_IV	glioblastoma_multiforme	NS	n	COSM4908	c.760_764delAAAGT	p.K254fs*42	Deletion - Frameshift		u	37	10:89717735-89717739	+		-		NA	Reported in another cancer sample as somatic	16410744	NA	surgery-fixed	primary	69	1239	6	6	10	89717735	89717739	5	89717715	89717759	10:89717715-89717759	ACCTGTGTGTGGTGATATCAAAGTAGAGTTCTTCCACAAACAGA	A	1	5	5
RBMX	ENST00000431446	591	9910	LIM1215	2301991	2167274	large_intestine	colon	right	NS	carcinoma	adenocarcinoma	NS	NS	y	COSM1465896	c.1delA	p.?	Unknown	hom	u	37	23:135961586-135961590	-		-		NA	Reported in another cancer sample as somatic	24755471	NA	cell-line	NS	NA	33	22140	22140	X	135961586	135961590	31	135961566	135961610	X:135961566-135961610	GGGCGATCTGCTTCAACCATGTTTTTTTTTTTTTGGGCCGGTGA	T	1	5	5
NPAS2	ENST00000335681	2475	7895	TCGA-ZF-AA4N-01	2385824	2248656	urinary_tract	bladder	NS	NS	carcinoma	NS	NS	NS	y	COSM7182234	c.1_4delATGG	p.?	Unknown		u	37	2:101521216-101521220	+		-		NA	Confirmed somatic variant	NA	413	NS	primary	74	4	22140	22140	2	101521216	101521220	2	101521196	101521240	2:101521196-101521240	AAAACTGCATAGAAAATCTAATGGATGAAGATGAGAAAGACAGA	A	1	5	5
PAOX	ENST00000278060	1536	20837	TCGA-13-0714-01	1474912	1398611	ovary	NS	NS	NS	carcinoma	serous_carcinoma	NS	NS	y	COSM1321449	c.1040_1044delCGCCC	p.P348fs*6	Deletion - Frameshift	het	u	37	10:135197635-135197639	+		-		NA	Variant of unknown origin	NA	331	NS	primary	55	5	2	2	10	135197635	135197639	2	135197615	135197659	10:135197615-135197659	CTGGTGTGGGAGGACACGTCGCCCCTGGAGGATGCTGCCCCTGA	C	1	5	5
PBRM1	ENST00000337303	4749	30064	52	1751531	1656347	kidney	NS	NS	NS	carcinoma	clear_cell_renal_cell_carcinoma	NS	NS	n	COSM423039	c.215_219delTCATT	p.F72fs*1	Deletion - Frameshift		u	37	3:52712533-52712537	-		-		NA	Confirmed somatic variant	22683710	NA	surgery fresh/frozen	primary	80	423	3	3	3	52712533	52712537	3	52712513	52712557	3:52712513-52712557	ACCTTCGCTTTGGTGCCCTAATGAAGAGCTCACAGAGAAGTCTG	A	1	5	5
ROS1	ENST00000368507	7026	10261	WGC003594	2785060	2645176	biliary_tract	bile_duct	NS	NS	carcinoma	adenocarcinoma	NS	NS	y	COSM7428730	c.6401_6405delCTCAA	p.T2134fs*2	Deletion - Frameshift		u	37	6:117631255-117631259	-		-		NA	Confirmed somatic variant	25526346	NA	surgery fresh/frozen	primary	48	36	1	1	6	117631255	117631259	2	117631235	117631279	6:117631235-117631279	AAACTTACCATACATCAGATTGAGTAGTGAAGATTCCATCCATC	T	1	5	5
DRD2	ENST00000362072	1332	3023	LUAD-B02216	1765231	1669551	lung	NS	NS	NS	carcinoma	adenocarcinoma	NS	NS	y	COSM391165	c.62_66delCCTTC	p.P21fs*77	Deletion - Frameshift		u	37	11:113295308-113295312	-		-		NA	Variant of unknown origin	22980975	NA	surgery - NOS	primary	64	6	1	1	11	113295308	113295312	1	113295288	113295332	11:113295288-113295332	CCTTCCCGTCTGACCCGTTGAAGGGCCGGCTCCAGTTCTGCCTC	G	1	5	5
KCNK5	ENST00000359534	1500	6280	T163	1751595	1656411	kidney	NS	NS	NS	carcinoma	clear_cell_renal_cell_carcinoma	NS	NS	y	COSM307470	c.179_183delTCCTA	p.I60fs*5	Deletion - Frameshift		u	37	6:39196705-39196709	-		-		NA	Confirmed somatic variant	22683710	NA	surgery fresh/frozen	primary	52	3	1	1	6	39196705	39196709	1	39196685	39196729	6:39196685-39196729	ACAGGCGGCGACTGACCTCTAGGATCTTGTCCAGGCCCTCCTGA	T	1	5	5
SPTBN1	ENST00000333896	6468	11275	LUAD-LC15C	1765225	1669545	lung	NS	NS	NS	carcinoma	adenocarcinoma	NS	NS	y	COSM405253	c.1738_1742delAAGTT	p.K580fs*11	Deletion - Frameshift		u	37	2:54855366-54855370	+		-		NA	Confirmed somatic variant	22980975	NA	surgery - NOS	primary	43	9	1	1	2	54855366	54855370	2	54855346	54855390	2:54855346-54855390	TGTCAATGCCTCCGCCCAGAAGTTCGCAACAGACGGGGAAGGTA		0	5	#DIV/0!
TNFAIP3	ENST00000237289	2373	11896	2209	1635922	1552026	haematopoietic_and_lymphoid_tissue	spleen	NS	NS	lymphoid_neoplasm	diffuse_large_B_cell_lymphoma	NS	NS	y	COSM144480	c.295+1_295+5delGTAAG	p.?	Unknown		u	37	6:138192660-138192664	+		-		NA	Confirmed somatic variant	21804550	NA	cell-line	NS	79	154	22140	22140	6	138192660	138192664	1	138192640	138192684	6:138192640-138192684	GTGGCGCTGAAAACGAACGGTAAGACTTGTTCTGTTGTGTTTCT	G	1	5	5
RBMX	ENST00000431446	591	9910	LS174T	2301997	2167280	large_intestine	NS	NS	NS	carcinoma	adenocarcinoma	NS	NS	y	COSM1465896	c.1delA	p.?	Unknown	hom	u	37	23:135961586-135961590	-		-		NA	Reported in another cancer sample as somatic	24755471	NA	cell-line	NS	NA	33	22140	22140	X	135961586	135961590	31	135961566	135961610	X:135961566-135961610	GGGCGATCTGCTTCAACCATGTTTTTTTTTTTTTGGGCCGGTGA	T	1	5	5
RBMX	ENST00000431446	591	9910	SNU-C2B	2302010	2167293	large_intestine	colon	right	NS	carcinoma	adenocarcinoma	NS	NS	y	COSM1465896	c.1delA	p.?	Unknown	het	u	37	23:135961586-135961590	-		-		NA	Reported in another cancer sample as somatic	24755471	NA	cell-line	NS	NA	33	22140	22140	X	135961586	135961590	31	135961566	135961610	X:135961566-135961610	GGGCGATCTGCTTCAACCATGTTTTTTTTTTTTTGGGCCGGTGA	T	1	5	5
CHMP4A	ENST00000347519	798	20274	011-0029-01TD	2744706	2603409	haematopoietic_and_lymphoid_tissue	NS	NS	NS	lymphoid_neoplasm	chronic_lymphocytic_leukaemia-small_lymphocytic_lymphoma	NS	NS	y	COSM7208505	c.628_632delGAGCT	p.E210fs*25	Deletion - Frameshift		u	37	14:24679661-24679665	-		-		NA	Confirmed somatic variant	NA	340	blood	primary	55	1	1	1	14	24679661	24679665	1	24679641	24679685	14:24679641-24679685	GGCCAATTCCTCCTGCTCCAGCTCCTCTAGCTCCTCCAGCAGTT	C	1	5	5
PIK3R1	ENST00000521381	2175	8979	ESCC_144	2727918	2586732	oesophagus	NS	NS	NS	carcinoma	squamous_cell_carcinoma	NS	NS	y	COSM6995345	c.1208_1212delAATTA	p.E403fs*7	Deletion - Frameshift		u	37	5:67589220-67589224	+		-		NA	Confirmed somatic variant	28548104	NA	surgery - NOS	primary	64	316	1	1	5	67589220	67589224	3	67589200	67589244	5:67589200-67589244	ACCTTCAGTTCTGTGGTTGAATTAATAAACCACTACCGGAATGA	A	1	5	5
ATM	ENST00000278616	9171	795	TPLL-5b3	1037771	954355	haematopoietic_and_lymphoid_tissue	NS	NS	NS	lymphoid_neoplasm	T_cell_prolymphocytic_leukaemia	NS	NS	n	COSM22471	c.2119_2123delTCTGA	p.S707fs*29	Deletion - Frameshift	hom	u	37	11:108124761-108124765	+		-		NA	Variant of unknown origin	9288106	NA	blood-bone marrow	NS	NA	333	1	1	11	108124761	108124765	1	108124741	108124785	11:108124741-108124785	GCTTCTGAATAATTACTCATCTGAGGTGAGATTTTTTAAAAAAA	A	1	5	5
TARBP1	ENST00000040877	4866	11568	MBC_196	2662699	2522823	breast	NS	NS	NS	carcinoma	ER-PR-positive_carcinoma	NS	NS	y	COSM6586356	c.1398_1399+3delGAGTA	p.?	Unknown		u	37	1:234599580-234599584	-		-		NA	Confirmed somatic variant	28027327	NA	fresh/frozen - NOS	metastasis	NA	21	22140	22140	1	234599580	234599584	1	234599560	234599604	1:234599560-234599604	AAAACCCTTTACTGACACATACTCTTTATTTCTTCTGGAAGAAG	T	1	5	5
KIAA1432	ENST00000381532	4035	17686	71	2370262	2233060	kidney	NS	NS	NS	carcinoma	papillary_renal_cell_carcinoma	NS	NS	y	COSM5016241	c.337_341delTCATC	p.S113fs*1	Deletion - Frameshift		u	37	9:5720315-5720319	+		-		NA	Confirmed somatic variant	25401301	NA	surgery fresh/frozen	primary	57	7	1	1	9	5720315	5720319	1	5720295	5720339	9:5720295-5720339	CTTTTCAGTAGACCTGCAGTCATCTAGAGGTAGCTATACTTTCT	T	1	5	5
IDO2	ENST00000502986	1263	27269	T_CCA_CH_8	2688112	2547094	biliary_tract	bile_duct	NS	NS	carcinoma	NS	NS	NS	y	COSM6860561	c.1004_1008delTGTCA	p.S336fs*10	Deletion - Frameshift		u	37	8:39872862-39872866	+		-		NA	Confirmed somatic variant	NA	653	NS	primary	60	5	1	1	8	39872862	39872866	2	39872842	39872886	8:39872842-39872886	TCCCTGAGGGACTACATCCTGTCATCTGGACAGGACCACTTGCT	T	1	5	5
VHL	ENST00000256474	642	12687	Y17	2053856	1934100	kidney	NS	NS	NS	carcinoma	clear_cell_renal_cell_carcinoma	NS	NS	n	COSM1732007	c.505_509delCTAGT	p.L169fs*3	Deletion - Frameshift		u	37	3:10191512-10191516	+		-		NA	Confirmed somatic variant	24166983	NA	surgery fresh/frozen	NS	55	1201	3	3	3	10191512	10191516	3	10191492	10191536	3:10191492-10191536	CCTCCAGGTTGTCCGGAGCCTAGTCAAGCCTGAGAATTACAGGA	C	1	5	5
ARID1A	ENST00000324856	6858	11110	2748986	2748986	2607689	biliary_tract	bile_duct	NS	NS	carcinoma	adenocarcinoma	NS	NS	n	COSM7325736	c.3931_3935delCCTTC	p.P1311fs*10	Deletion - Frameshift		u	37	1:27100135-27100139	+		-		NA	Confirmed somatic variant	29360550	NA	surgery-fixed	NS	30	962	1	1	1	27100135	27100139	1	27100115	27100159	1:27100115-27100159	CCCACAGCCGAATCTCATGCCTTCCAACCCAGACTCGGGGATGT	C	1	5	5
PABPC3	ENST00000281589	1896	8556	UM-SCC-11B	2296306	2161909	upper_aerodigestive_tract	head_neck	NS	NS	carcinoma	squamous_cell_carcinoma	NS	NS	y	COSM4590021	c.975_979delTATGA	p.M326fs*21	Deletion - Frameshift		u	37	13:25671311-25671315	+		-		NA	Reported in another cancer sample as somatic	25275298	NA	cell-line	NS	65	81	25	25	13	25671311	25671315	25	25671291	25671335	13:25671291-25671335	CAATCACTAGTGCAAAGGTTATGATGGAAGGTGGTCGCAGCAAA	T	1	5	5
STAG2	ENST00000371160	3696	11355	983	2212746	2080949	urinary_tract	bladder	NS	NS	carcinoma	transitional_cell_carcinoma	NS	NS	n	COSM4167107	c.2207_2211delGTACT	p.C736fs*10	Deletion - Frameshift		u	37	23:123200228-123200232	+		-		NA	Confirmed somatic variant	24270882	NA	surgery fresh/frozen	NS	NA	142	2	2	X	123200228	123200232	2	123200208	123200252	X:123200208-123200252	GTTATTCACGCACTGCAGTGTACTCACTATGTAATCCTTTGGCA	T	1	5	5
AIP	ENST00000279146	993	358	MEL-Ma-Mel-67	1838424	1732526	skin	lower_leg	NS	NS	malignant_melanoma	NS	NS	NS	y	COSM1167750	c.934_938delCGGAT	p.R312fs*>18	Deletion - Frameshift		u	37	11:67258405-67258409	+		-		NA	Variant of unknown origin	22817889	NA	NS	primary	49	4	1	1	11	67258405	67258409	1	67258385	67258429	11:67258385-67258429	GCTGCAGGCCCTGGAGGCACGGATCCGGCAGAAGGACGAAGAGG	C	1	5	5
APC	ENST00000457016	8532	583	CC35	2766429	2624648	large_intestine	colon	descending	NS	carcinoma	adenocarcinoma	NS	NS	n	COSM18701	c.3926_3930delAAAAG	p.E1309fs*4	Deletion - Frameshift		u	37	5:112175217-112175221	+		-		NA	Reported in another cancer sample as somatic	29844865	NA	surgery fresh/frozen	NS	68	2319	225	225	5	112175217	112175221	16	112175197	112175241	5:112175197-112175241	CAAATAGCAGAAATAAAAGAAAAGATTGGAACTAGGTCAGCTGA	A	1	5	5
CDKN2A	ENST00000446177	504	1787	P-0003106-T01-IM5	2719602	2578423	upper_aerodigestive_tract	larynx	NS	NS	carcinoma	squamous_cell_carcinoma	NS	NS	n	COSM6985625	c.56_60delCCGCG	p.A19fs*23	Deletion - Frameshift	het	u	37	9:21974767-21974771	-		-		NA	Confirmed somatic variant	28481359	NA	surgery-fixed	metastasis	NA	177	3	3	9	21974767	21974771	3	21974747	21974791	9:21974747-21974791	CCTCTACCCGACCCCGGGCCGCGGCCGTGGCCAGCCAGTCAGCC	C	1	5	5
RB1	ENST00000267163	2787	9884	14	2630305	2490689	large_intestine	colon	left	NS	carcinoma	adenocarcinoma	NS	NS	n	COSM6438181	c.1776_1780delTAATC	p.N593fs*5	Deletion - Frameshift		u	37	13:49027209-49027213	+		-		NA	Confirmed somatic variant	27756406	NA	surgery-fixed	primary	51	402	1	1	13	49027209	49027213	1	49027189	49027233	13:49027189-49027233	TTGAATCTGCTTGTCCTCTTAATCTTCCTCTCCAGAATAATCAC	T	1	5	5
AFF4	ENST00000265343	3492	17869	RK046_C01	1918835	1806156	liver	NS	NS	NS	carcinoma	NS	NS	NS	y	COSM1633932	c.2396+5_2396+9delGTTCC	p.?	Unknown	het	u	37	5:132228713-132228717	-		-		NA	Variant of unknown origin	NA	322	fresh/frozen - NOS	primary	NA	14	22140	22140	5	132228713	132228717	1	132228693	132228737	5:132228693-132228737	TGGCATGCAACATGTTTTGGGAACGTACTCTCTGTTGCTGGATG	G	1	5	5
NECAP1	ENST00000339754	828	24539	TCGA-DK-A6B6-01	2193227	2061505	urinary_tract	bladder	NS	NS	carcinoma	NS	NS	NS	y	COSM7096602	c.422_426delAAGAA	p.Q141fs*6	Deletion - Frameshift		u	37	12:8245310-8245314	+		-		NA	Confirmed somatic variant	NA	413	NS	NS	57	3	1	1	12	8245310	8245314	1	8245290	8245334	12:8245290-8245334	GAGATTTCCAAGGAATCTCAAGAAATGGATGCTCGTCCTAAGTT	A	1	5	5
BIRC3	ENST00000263464	1815	591	7426	1557158	1478529	haematopoietic_and_lymphoid_tissue	spleen	NS	NS	lymphoid_neoplasm	marginal_zone_lymphoma	NS	NS	n	COSM1735758	c.1283_1287delGGGAA	p.E429fs*7	Deletion - Frameshift	het	u	37	11:102201931-102201935	+		-		NA	Confirmed somatic variant	21881048	NA	surgery - NOS	NS	NA	81	7	7	11	102201931	102201935	1	102201911	102201955	11:102201911-102201955	AATGCAGAAGATGAAATAAGGGAAGAGGAGAGAGAAAGAGCAAC	G	1	5	5
CDKN2A	ENST00000304494	471	1787	SK-MEL-112	923392	840266	skin	NS	NS	NS	malignant_melanoma	NS	NS	NS	n	COSM13527	c.290_294delTGCAC	p.L97fs*21	Deletion - Frameshift	hom	u	37	9:21971064-21971068	-		-		NA	Variant of unknown origin	7700630	NA	cell-line	NS	NA	2185	2	2	9	21971064	21971068	1	21971044	21971088	9:21971044-21971088	CCAGCCGCGCCCCGGCCCGGTGCAGCACCACCAGCGTGTCCAGG	G	1	5	5
CYP1A1	ENST00000395048	1539	2595	ICGC_GBM84_tumor	2634876	2495272	central_nervous_system	brain	NS	NS	primitive_neuroectodermal_tumour-medulloblastoma	NS	NS	NS	y	COSM6202176	c.231_235delAATTG	p.I78fs*23	Deletion - Frameshift		u	37	15:75015204-75015208	-		-		NA	Confirmed somatic variant	NA	379	NS	primary	NA	3	1	1	15	75015204	75015208	1	75015184	75015228	15:75015184-75015228	ACCACCACGGGTGTGGAGCCAATTCGGATCTGCAGCACGTCCCC	C	1	5	5
IFRD2	ENST00000336089	1827	5457	T3496	2658667	2518826	large_intestine	NS	NS	NS	carcinoma	adenocarcinoma	NS	NS	y	COSM6683966	c.298_302delCGCCT	p.R100fs*8	Deletion - Frameshift		u	37	3:50329956-50329960	-		-		NA	Confirmed somatic variant	27149842	NA	NS	NS	90	8	1	1	3	50329956	50329960	1	50329936	50329980	3:50329936-50329980	CCCAGAGGCCTGAGCGCGCAGGCGACGGCGGCTAGCTGCGCGTA	A	1	5	5
FBXW7	ENST00000263981	1884	16712	2013-002_diagnosis	2644611	2504898	haematopoietic_and_lymphoid_tissue	NS	NS	NS	haematopoietic_neoplasm	acute_myeloid_leukaemia	NS	NS	n	COSM6494964	c.345-7_345-3delTTTGT	p.?	Unknown		u	37	4:153268226-153268230	-		-		NA	Variant of unknown origin	27534895	NA	blood-bone marrow	primary	NA	158	22140	22140	4	153268226	153268230	3	153268206	153268250	4:153268206-153268250	GTACAAGCCCAGTGGTACTACAAAAAAAAAAAAAAGAGAGAGAG	A	1	5	5
PABPC3	ENST00000281589	1896	8556	WSU-HN13	2296298	2161901	upper_aerodigestive_tract	head_neck	NS	NS	carcinoma	squamous_cell_carcinoma	NS	NS	y	COSM4590021	c.975_979delTATGA	p.M326fs*21	Deletion - Frameshift		u	37	13:25671311-25671315	+		-		NA	Reported in another cancer sample as somatic	25275298	NA	cell-line	NS	NA	81	25	25	13	25671311	25671315	25	25671291	25671335	13:25671291-25671335	CAATCACTAGTGCAAAGGTTATGATGGAAGGTGGTCGCAGCAAA	T	1	5	5
RB1	ENST00000267163	2787	9884	P-0004434-T01-IM5	2720845	2579666	breast	NS	NS	NS	carcinoma	lobular_carcinoma	NS	NS	n	COSM6936156	c.2598_2602delCAACC	p.N867fs*2	Deletion - Frameshift	het	u	37	13:49050914-49050918	+		-		NA	Confirmed somatic variant	28481359	NA	surgery - NOS	metastasis	NA	402	2	2	13	49050914	49050918	2	49050894	49050938	13:49050894-49050938	AAAGAAGTGCTGAAGGAAGCAACCCTCCTAAACCACTGAAAAAA	C	1	5	5
RBMX	ENST00000431446	591	9910	CCK81	2301965	2167248	large_intestine	NS	NS	NS	carcinoma	adenocarcinoma	NS	NS	y	COSM1465896	c.1delA	p.?	Unknown	hom	u	37	23:135961586-135961590	-		-		NA	Reported in another cancer sample as somatic	24755471	NA	cell-line	NS	NA	33	22140	22140	X	135961586	135961590	31	135961566	135961610	X:135961566-135961610	GGGCGATCTGCTTCAACCATGTTTTTTTTTTTTTGGGCCGGTGA	T	1	5	5
RAB43	ENST00000315150	639	19983	S02375	2480917	2343662	lung	NS	NS	NS	carcinoma	small_cell_carcinoma	NS	NS	y	COSM5696602	c.389-1_392delGGGAA	p.?	Unknown		u	37	3:128810186-128810190	-		-		NA	Confirmed somatic variant	26168399	NA	surgery fresh/frozen	primary	75	3	22140	22140	3	128810186	128810190	1	128810166	128810210	3:128810166-128810210	CTCGCTGAGGTCTGACTTGTTCCCTGCGGAGGAAAGCCGGGGCA	T	1	5	5
RBMX	ENST00000431446	591	9910	TCGA-AX-A060-01	1783366	1687365	endometrium	NS	NS	NS	carcinoma	endometrioid_carcinoma	NS	NS	y	COSM1465896	c.1delA	p.?	Unknown	het	u	37	23:135961586-135961590	-		-		NA	Reported in another cancer sample as somatic	NA	419	fresh/frozen - NOS	primary	77	33	22140	22140	X	135961586	135961590	31	135961566	135961610	X:135961566-135961610	GGGCGATCTGCTTCAACCATGTTTTTTTTTTTTTGGGCCGGTGA	T	1	5	5
SETD2	ENST00000409792	7695	18420	L10	2053772	1934016	kidney	NS	NS	NS	carcinoma	clear_cell_renal_cell_carcinoma	NS	NS	n	COSM1732089	c.6002_6006delAAACA	p.K2001fs*5	Deletion - Frameshift		u	37	3:47125264-47125268	-		-		NA	Confirmed somatic variant	24166983	NA	surgery fresh/frozen	NS	74	225	1	1	3	47125264	47125268	2	47125244	47125288	3:47125244-47125288	CCAAATCACTTATATCCACTGTTTTATCTGGCTGTTCTTGGCTC	T	1	5	5
ANKRD16	ENST00000380092	1086	23471	HCC60T	1919219	1806540	liver	NS	NS	NS	carcinoma	NS	NS	NS	y	COSM1603571	c.536-7_536-3delCTCCC	p.?	Unknown	het	u	37	10:5927731-5927735	-		-		NA	Variant of unknown origin	NA	323	fresh/frozen - NOS	primary	NA	3	22140	22140	10	5927731	5927735	1	5927711	5927755	10:5927711-5927755	CAAATGGCCATGCATTGCTGGGAGGAGAAAGAAAGCTGAGAATT	G	1	5	5
WDR33	ENST00000393006	774	25651	LICA-CN-HCC001T	2634048	2494444	liver	NS	NS	NS	other	neoplasm	NS	NS	y	COSM6335148	c.743_747delGCCGT	p.C248fs*>9	Deletion - Frameshift		u	37	2:128495606-128495610	-		-		NA	Confirmed somatic variant	NA	660	NS	primary	50	2	1	1	2	128495606	128495610	1	128495586	128495630	2:128495586-128495630	TGACAGAAAGGAAGTAACAACGGCAGTGATGAAAACATGTATCT	A	1	5	5
RUNX1	ENST00000300305	1443	10471	1322370	1322370	1233257	haematopoietic_and_lymphoid_tissue	NS	NS	NS	haematopoietic_neoplasm	blast_phase_chronic_myeloid_leukaemia	NS	NS	n	COSM41702	c.1221_1225delCGGCG	p.G408fs*73	Deletion - Frameshift		u	37	21:36164650-36164654	-		-		NA	Variant of unknown origin	18250304	NA	blood-bone marrow	NS	NA	202	1	1	21	36164650	36164654	1	36164630	36164674	21:36164630-36164674	TGGTAGGAGCCGGCCGAGGCGCCGTAGTACAGGTGGTAGGAGGG	G	1	5	5
TP53	ENST00000269305	1182	11998	BC24-tumour	2668096	2527731	breast	NS	NS	NS	carcinoma	NS	NS	NS	y	COSM6577384	c.1181_1182delGA	p.?	Unknown	het	u	37	17:7572924-7572928	-		-		NA	Confirmed somatic variant	27535334	NA	surgery fresh/frozen	metastasis	NA	3286	22140	22140	17	7572924	7572928	2	7572904	7572948	17:7572904-7572948	GGGGAACAAGAAGTGGAGAATGTCAGTCTGAGTCAGGCCCTTCT	A	1	5	5
TP53	ENST00000269305	1182	11998	MBC_119	2662614	2522738	breast	NS	NS	NS	carcinoma	HER-positive_carcinoma	NS	NS	y	COSM6577384	c.1181_1182delGA	p.?	Unknown		u	37	17:7572924-7572928	-		-		NA	Confirmed somatic variant	28027327	NA	fresh/frozen - NOS	metastasis	NA	3286	22140	22140	17	7572924	7572928	2	7572904	7572948	17:7572904-7572948	GGGGAACAAGAAGTGGAGAATGTCAGTCTGAGTCAGGCCCTTCT	A	1	5	5
TP53	ENST00000269305	1182	11998	P-0010506-T01-IM5	2726222	2585043	large_intestine	rectum	NS	NS	carcinoma	adenocarcinoma	NS	NS	n	COSM6974940	c.1169_1173delCTGAC	p.P390fs*>3	Deletion - Frameshift	het	u	37	17:7572936-7572940	-		-		NA	Confirmed somatic variant	28481359	NA	surgery-fixed	metastasis	NA	3286	1	1	17	7572936	7572940	1	7572916	7572960	17:7572916-7572960	GTGGAGAATGTCAGTCTGAGTCAGGCCCTTCTGTCTTGAACATG	G	1	5	5
PRDM16	ENST00000270722	3831	14000	B105-0	2097254	1975318	urinary_tract	bladder	NS	NS	carcinoma	transitional_cell_carcinoma	NS	NS	y	COSM1745388	c.3150_3154delCAGCG	p.S1051fs*31	Deletion - Frameshift		u	37	1:3342655-3342659	+		-		NA	Confirmed somatic variant	24121792	NA	fresh/frozen - NOS	NS	NA	9	1	1	1	3342655	3342659	1	3342635	3342679	1:3342635-3342679	TCACGAACCACCTGGGGACCAGCGCGTCCTCTCCCACCTCAGAG	C	1	5	5
TET2	ENST00000380013	6009	25941	MI-AML-109	2592344	2453225	haematopoietic_and_lymphoid_tissue	NS	NS	NS	haematopoietic_neoplasm	acute_myeloid_leukaemia	core-binding_factor	t(8;21)	n	COSM6191325	c.5012_5016delGTCTA	p.S1671fs*14	Deletion - Frameshift		u	37	4:106196679-106196683	+		-		NA	Confirmed somatic variant	25652455	NA	blood-bone marrow	primary	66	793	1	1	4	106196679	106196683	1	106196659	106196703	4:106196659-106196703	GACCCTCTGTCTAAGCTCAGTCTACCACCCATCCATACACTTTA	A	1	5	5
TP53	ENST00000269305	1182	11998	P-0011546-T01-IM5	2727118	2585939	lung	NS	NS	NS	carcinoma	small_cell_carcinoma	NS	NS	n	COSM6981735	c.783-3_784delTAGTG	p.?	Unknown	het	u	37	17:7577154-7577158	-		-		NA	Confirmed somatic variant	28481359	NA	surgery-fixed	metastasis	NA	3286	22140	22140	17	7577154	7577158	3	7577134	7577178	17:7577134-7577178	TTCCGTCCCAGTAGATTACCACTACTCAGGATAGGAAAAGAGAA	C	1	5	5
TP53	ENST00000269305	1182	11998	L108	1372933	1282974	lung	NS	NS	NS	carcinoma	non_small_cell_carcinoma	NS	NS	n	COSM44608	c.783-6_783-2delGAGTA	p.?	Unknown		u	37	17:7577157-7577161	-		-		NA	Variant of unknown origin	1310070	NA	surgery - NOS	NS	NA	3286	22140	22140	17	7577157	7577161	1	7577137	7577181	17:7577137-7577181	CGTCCCAGTAGATTACCACTACTCAGGATAGGAAAAGAGAAGCA	C	1	5	5
UTP20	ENST00000261637	8358	17897	274T	2067181	1946978	liver	NS	NS	NS	carcinoma	hepatocellular_carcinoma	NS	NS	y	COSM1727622	c.5276_5280delCAAAG	p.K1760fs*16	Deletion - Frameshift		u	37	12:101748778-101748782	+		-		NA	Confirmed somatic variant	23788652	NA	surgery - NOS	primary	NA	21	2	2	12	101748778	101748782	2	101748758	101748802	12:101748758-101748802	AAAGAATCCGAGTGTATCACAAAGCCTGTCTCTTTCCTTCCTCA	C	1	5	5
NKTR	ENST00000232978	4389	7833	764-01-9TD	2456492	2319329	haematopoietic_and_lymphoid_tissue	NS	NS	NS	lymphoid_neoplasm	chronic_lymphocytic_leukaemia-small_lymphocytic_lymphoma	NS	NS	y	COSM7209435	c.144_148delCCTTG	p.L49fs*10	Deletion - Frameshift		u	37	3:42660522-42660526	+		-		NA	Confirmed somatic variant	NA	340	blood	primary	48	42	2	2	3	42660522	42660526	2	42660502	42660546	3:42660502-42660546	TTTTTCCAGGAGAGAAAGGCCTTGGGAAAACAACTGGGAAGAAG	G	1	5	5
ATRX	ENST00000373344	7479	886	AIII-10	2036557	1917919	central_nervous_system	brain	NS	NS	glioma	astrocytoma_Grade_III	anaplastic	NS	n	COSM1716672	c.3127_3131delGAAAA	p.K1045fs*1	Deletion - Frameshift	hom	u	37	23:76937617-76937621	-		-		NA	Confirmed somatic variant	22869205	NA	NS	primary	NA	296	10	10	X	76937617	76937621	1	76937597	76937641	X:76937597-76937641	TCTTATTTTTTTACTTTTCTTTTCTCCATCAGTTGTTCCATTCT	T	1	5	5
CREBBP	ENST00000262367	7329	2348	P-0007371-T01-IM5	2723708	2582529	endometrium	NS	NS	NS	carcinoma	carcinosarcoma-malignant_mesodermal_mixed_tumour	NS	NS	n	COSM6957883	c.5443_5447delGGCTG	p.G1815fs*149	Deletion - Frameshift	het	u	37	16:3779601-3779605	-		-		NA	Confirmed somatic variant	28481359	NA	surgery-fixed	primary	NA	223	1	1	16	3779601	3779605	1	3779581	3779625	16:3779581-3779625	GAGCTGCTTGCACACCGGGCAGCCCCCGTTGGTCTTGCGTTTGC	C	1	5	5
VHL	ENST00000256474	642	12687	1641573	1641573	1557304	kidney	NS	NS	NS	carcinoma	clear_cell_renal_cell_carcinoma	NS	NS	n	COSM144718	c.343_347delCACCT	p.H115fs*15	Deletion - Frameshift	hom	y	37	3:10188200-10188204	+		-		NA	Confirmed somatic variant	22177731	NA	surgery fresh/frozen	NS	NA	1201	1	1	3	10188200	10188204	1	10188180	10188224	3:10188180-10188224	TTTGCTTGTCCCGATAGGTCACCTTTGGCTCTTCAGAGATGCAG	T	1	5	5
TP53	ENST00000269305	1182	11998	SO97-13	1402247	1312288	lung	NS	NS	NS	carcinoma	squamous_cell_carcinoma	NS	NS	n	COSM45759	c.661_665delGAGCC	p.E221fs*2	Deletion - Frameshift		u	37	17:7578184-7578188	-		-		NA	Variant of unknown origin	9231161	NA	surgery - NOS	primary	46	3286	1	1	17	7578184	7578188	1	7578164	7578208	17:7578164-7578208	TGCAAACCAGACCTCAGGCGGCTCATAGGGCACCACCACACTAT	C	1	5	5
TP53	ENST00000269305	1182	11998	980447	2559293	2420717	stomach	NS	NS	NS	carcinoma	intestinal_adenocarcinoma	NS	NS	n	COSM5977783	c.545_549delGCTCA	p.C182fs*1	Deletion - Frameshift		u	37	17:7578381-7578385	-		-		NA	Confirmed somatic variant	22484628	NA	surgery fresh/frozen	NS	68	3286	1	1	17	7578381	7578385	1	7578361	7578405	17:7578361-7578405	GCTGCTCACCATCGCTATCTGAGCAGCGCTCATGGTGGGGGCAG	C	1	5	5
ZFAND2B	ENST00000289528	774	25206	SJHGG001_A	2307329	2172533	central_nervous_system	brainstem	NS	NS	glioma	astrocytoma_Grade_IV	glioblastoma_multiforme	NS	y	COSM4968678	c.684_688delAGCAC	p.A229fs*6	Deletion - Frameshift		u	37	2:220073726-220073730	+		-		NA	Confirmed somatic variant	24705251	NA	surgery - NOS	NS	5	1	1	1	2	220073726	220073730	1	220073706	220073750	2:220073706-220073750	AGGAAGAAGACCTAGCTTTAGCACAAGCACTGTCAGCCAGTGAG	A	1	5	5
TP53	ENST00000269305	1182	11998	TAK97-9	1365063	1275104	skin	trunk	NS	NS	in_situ_epithelial_neoplasm	Bowen_disease	NS	NS	n	COSM44244	c.457_461delCCCGG	p.P153fs*26	Deletion - Frameshift		u	37	17:7578469-7578473	-		-		NA	Variant of unknown origin	9139870	NA	surgery - NOS	NS	70	3286	2	2	17	7578469	7578473	2	7578449	7578493	17:7578449-7578493	CATGGCGCGGACGCGGGTGCCGGGCGGGGGTGTGGAATCAACCC	C	1	5	5
TP53	ENST00000269305	1182	11998	POW00-18	1420207	1330248	breast	NS	NS	NS	carcinoma	NS	NS	NS	n	COSM44244	c.457_461delCCCGG	p.P153fs*26	Deletion - Frameshift		u	37	17:7578469-7578473	-		-		NA	Variant of unknown origin	10690522	NA	surgery - NOS	primary	NA	3286	2	2	17	7578469	7578473	2	7578449	7578493	17:7578449-7578493	CATGGCGCGGACGCGGGTGCCGGGCGGGGGTGTGGAATCAACCC	C	1	5	5
TP53	ENST00000455263	1041	11998	1691LC	2637383	2497756	lung	NS	NS	NS	carcinoma	squamous_cell_carcinoma	NS	NS	n	COSM6492933	c.426_430delTGTGC	p.V143fs*4	Deletion - Frameshift		u	37	17:7578500-7578504	-		-		NA	Confirmed somatic variant	26503331	NA	surgery fresh/frozen	NS	72	1216	4	4	17	7578500	7578504	4	7578480	7578524	17:7578480-7578524	GTGGAATCAACCCACAGCTGCACAGGGCAGGTCTTGGCCAGTTG	G	1	5	5
ZNF454	ENST00000320129	1569	21200	HRA19	2301986	2167269	large_intestine	rectum	NS	NS	carcinoma	adenocarcinoma	NS	NS	y	COSM4612674	c.1075_1079delAATGA	p.N359fs*13	Deletion - Frameshift	het	u	37	5:178392480-178392484	+		-		NA	Variant of unknown origin	24755471	NA	cell-line	NS	NA	5	1	1	5	178392480	178392484	1	178392460	178392504	5:178392460-178392504	AGAGAAACCCTTTGAATGTAATGAATGTGGGAAGGCCTTCAGGG	A	1	5	5
TP53	ENST00000420246	1026	11998	P24	2146287	2015477	upper_aerodigestive_tract	head_neck	NS	NS	carcinoma	squamous_cell_carcinoma	NS	NS	n	COSM3727874	c.388_392delCTCAA	p.L130fs*17	Deletion - Frameshift		u	37	17:7578538-7578542	-		-		NA	Confirmed somatic variant	23718828	NA		NS	NA	1172	4	4	17	7578538	7578542	4	7578518	7578562	17:7578518-7578562	CAGTTGGCAAAACATCTTGTTGAGGGCAGGGGAGTACTGTAGGA	G	1	5	5
RBMX	ENST00000431446	591	9910	LOVO	2301996	2167279	large_intestine	NS	NS	NS	carcinoma	adenocarcinoma	NS	NS	y	COSM1465896	c.1delA	p.?	Unknown	het	u	37	23:135961586-135961590	-		-		NA	Reported in another cancer sample as somatic	24755471	NA	cell-line	NS	NA	33	22140	22140	X	135961586	135961590	31	135961566	135961610	X:135961566-135961610	GGGCGATCTGCTTCAACCATGTTTTTTTTTTTTTGGGCCGGTGA	T	1	5	5
TP53	ENST00000269305	1182	11998	44T	2139282	2008810	upper_aerodigestive_tract	mouth	gingiva	NS	carcinoma	squamous_cell_carcinoma	NS	NS	y	COSM3718852	c.306_310delCTACC	p.Y103fs*44	Deletion - Frameshift		u	37	17:7579377-7579381	-		-		NA	Confirmed somatic variant	24292195	NA	NS	NS	NA	3286	4	4	17	7579377	7579381	4	7579357	7579401	17:7579357-7579401	CGGAAACCGTAGCTGCCCTGGTAGGTTTTCTGGGAAGGGACAGA	G	1	5	5
PTEN	ENST00000371953	1212	9588	S67455	847623	767280	vulva	NS	NS	NS	carcinoma	squamous_cell_carcinoma	NS	NS	n	COSM5918	c.210-48delCCTAA	p.?	Unknown		y	37	10:89690755-89690759	+		-		NA	Variant of unknown origin	10955808	NA	surgery-fixed	primary	NA	1239	22140	22140	10	89690755	89690759	2	89690735	89690779	10:89690735-89690779	ATTAGTACTTTTTTTTCTTCCTAAGTGCAAAAGATAACTTTATA		0	5	#DIV/0!
KIAA0556	ENST00000261588	4857	29068	B9	1714879	1622458	urinary_tract	bladder	NS	NS	carcinoma	NS	NS	NS	y	COSM255055	c.2624_2628delAAGAC	p.E875fs*15	Deletion - Frameshift		u	37	16:27760905-27760909	+		-		NA	Confirmed somatic variant	21822268	NA	fresh/frozen - NOS	NS	81	16	1	1	16	27760905	27760909	1	27760885	27760929	16:27760885-27760929	CTTGTGTCCTTTCTTCCAGAAGACACCTGGTCTTCCAGGACGCC	A	1	5	5
ITGA1	ENST00000282588	3540	6134	PASINX	2730474	2589246	haematopoietic_and_lymphoid_tissue	NS	NS	NS	lymphoid_neoplasm	acute_lymphoblastic_T_cell_leukaemia	NS	NS	y	COSM7001189	c.2127_2131delGTCTA	p.S710fs*6	Deletion - Frameshift		u	37	5:52214700-52214704	+		-		NA	Confirmed somatic variant	28671688	NA	NS	primary	11	12	2	2	5	52214700	52214704	1	52214680	52214724	5:52214680-52214724	GTTTTGATGTGAAATTAAAGTCTAAAGAAGACACGATTTATGAA	A	1	5	5
TP53	ENST00000269305	1182	11998	Pa044X	1477300	1400999	pancreas	NS	NS	NS	NS	NS	NS	NS	y	COSM85574	c.291_295delCCCTT	p.S99fs*48	Deletion - Frameshift	het	n	37	17:7579392-7579396	-		-		NA	Confirmed somatic variant	NA	327	xenograft	NS	NA	3286	2	2	17	7579392	7579396	2	7579372	7579416	17:7579372-7579416	CCCTGGTAGGTTTTCTGGGAAGGGACAGAAGATGACAGGGGCCA	A	1	5	5
TP53	ENST00000269305	1182	11998	Pa44X	1509877	1432743	pancreas	NS	NS	NS	carcinoma	ductal_carcinoma	NS	NS	n	COSM85574	c.291_295delCCCTT	p.S99fs*48	Deletion - Frameshift	hom	u	37	17:7579392-7579396	-		-		NA	Confirmed somatic variant	18772397	NA	xenograft	primary	70	3286	2	2	17	7579392	7579396	2	7579372	7579416	17:7579372-7579416	CCCTGGTAGGTTTTCTGGGAAGGGACAGAAGATGACAGGGGCCA	A	1	5	5
TP53	ENST00000269305	1182	11998	T2304	2658550	2518709	large_intestine	NS	NS	NS	carcinoma	adenocarcinoma	NS	NS	y	COSM6806420	c.134_138delTGTCC	p.L45fs*5	Deletion - Frameshift		u	37	17:7579549-7579553	-		-		NA	Confirmed somatic variant	27149842	NA	NS	NS	77	3286	5	5	17	7579549	7579553	4	7579529	7579573	17:7579529-7579573	ATTGTTCAATATCGTCCGGGGACAGCATCAAATCATCCATTGCT	G	1	5	5
TBC1D19	ENST00000264866	1581	25624	18	2640422	2500724	lung	NS	NS	NS	carcinoma	acinar_adenocarcinoma	NS	NS	y	COSM6469519	c.1227+2_1227+6delTAAGT	p.?	Unknown		u	37	4:26741597-26741601	+		-		NA	Confirmed somatic variant	27545006	NA	NS	NS	57	2	22140	22140	4	26741597	26741601	1	26741577	26741621	4:26741577-26741621	ATCTCTTCTCATCCTTCTGTAAGTTCATAAGAAAAACTTGATCA	T	1	5	5
GATAD2B	ENST00000368655	1782	30778	0050_CRUK_PC_0050_T1_DNA	2634961	2495357	prostate	NS	NS	NS	carcinoma	adenocarcinoma	NS	NS	y	COSM6221109	c.965_969delCTCAT	p.S322fs*15	Deletion - Frameshift		u	37	1:153788996-153789000	-		-		NA	Confirmed somatic variant	NA	538	NS	primary	68	5	1	1	1	153788996	153789000	1	153788976	153789020	1:153788976-153789020	TCACCGTCCCTGGCTGGATATGAGAAGCAAGGTTCATATAGATG	A	1	5	5
ZFHX4	ENST00000050961	10704	30939	PT26	2521283	2383626	skin	NS	NS	NS	carcinoma	basal_cell_carcinoma	NS	NS	y	COSM5943643	c.10343_10347delCTAAT	p.N3449fs*1	Deletion - Frameshift		u	37	8:77776440-77776444	+		-		NA	Confirmed somatic variant	25759019	NA	surgery fresh/frozen	NS	NA	37	1	1	8	77776440	77776444	2	77776420	77776464	8:77776420-77776464	CCTCACTCAGTCTGCTCCCCTAATCCTAACACCACATCTACCTC	C	1	5	5
APC	ENST00000457016	8532	583	p182	987268	902844	large_intestine	NS	NS	NS	adenoma	tubulovillous	NS	NS	n	COSM18701	c.3926_3930delAAAAG	p.E1309fs*4	Deletion - Frameshift		u	37	5:112175217-112175221	+		-		NA	Confirmed somatic variant	8012980	NA	surgery fresh/frozen	NS	NA	2319	225	225	5	112175217	112175221	16	112175197	112175241	5:112175197-112175241	CAAATAGCAGAAATAAAAGAAAAGATTGGAACTAGGTCAGCTGA	A	1	5	5
TNFRSF10D	ENST00000312584	1161	11907	TCGA-AN-A0AT-01	1899752	1788436	breast	NS	NS	NS	carcinoma	NS	NS	NS	y	COSM6502595	c.444_448delTAAAA	p.D148fs*4	Deletion - Frameshift		u	37	8:23004508-23004512	-		-		NA	Confirmed somatic variant	NA	414	fresh/frozen - NOS	primary	62	2	1	1	8	23004508	23004512	1	23004488	23004532	8:23004488-23004532	CGGCACATCTCAGGGGAGTTTTTATCCTGGAAGCTTCCTTTTTC	T	1	5	5
C8orf76	ENST00000276704	1143	25924	Pat_53_A	2492892	2355506	NS	NS	NS	NS	malignant_melanoma	NS	NS	NS	y	COSM5873861	c.332_336delAGGCG	p.E111fs*10	Deletion - Frameshift		u	37	8:124250059-124250063	-		-		NA	Confirmed somatic variant	24265153	NA	surgery-fixed	NS	53	10	2	2	8	124250059	124250063	2	124250039	124250083	8:124250039-124250083	AGTTTGCAGCAATCTCCAGCGCCTCCATATGCCTACCCAGGTGA	C	1	5	5
VHL	ENST00000256474	642	12687	425	1785206	1688803	kidney	NS	NS	NS	carcinoma	clear_cell_renal_cell_carcinoma	NS	NS	n	COSM423180	c.241_245delCCGCG	p.P81fs*49	Deletion - Frameshift		u	37	3:10183772-10183776	+		-		NA	Confirmed somatic variant	22683710	NA	surgery fresh/frozen	primary	59	1201	2	2	3	10183772	10183776	1	10183752	10183796	3:10183752-10183796	CATCTTCTGCAATCGCAGTCCGCGCGTCGTGCTGCCCGTATGGC	C	1	5	5
ZNF324	ENST00000196482	1662	14096	TCGA-E2-A1LK-01	1900180	1788864	breast	NS	NS	NS	carcinoma	NS	NS	NS	y	COSM6501335	c.1442_1446delTCGTG	p.F481fs*10	Deletion - Frameshift		u	37	19:58983301-58983305	+		-		NA	Confirmed somatic variant	NA	414	fresh/frozen - NOS	primary	84	3	1	1	19	58983301	58983305	1	58983281	58983325	19:58983281-58983325	CACACGGGCGAGAAGCCCTTCGTGTGTACGCAGTGTGGCCGCGC	T	1	5	5
DDR2	ENST00000367922	2568	2731	MBC_68	2662773	2522897	breast	NS	NS	NS	carcinoma	ER-PR-positive_carcinoma	NS	NS	y	COSM6570645	c.469_473delCCGCC	p.P157fs*56	Deletion - Frameshift		u	37	1:162724997-162725001	+		-		NA	Confirmed somatic variant	28027327	NA	fresh/frozen - NOS	NS	NA	8	1	1	1	162724997	162725001	1	162724977	162725021	1:162724977-162725021	TTTCCTAAAGGACTTGGAGCCGCCCATTGTAGCCAGATTTGTCC	C	1	5	5
TET2	ENST00000380013	6009	25941	PD8403a	1578821	1500241	haematopoietic_and_lymphoid_tissue	NS	NS	NS	haematopoietic_neoplasm	acute_myeloid_leukaemia	NS	NS	n	COSM5944244	c.3816_3820delCTGTC	p.C1273fs*25	Deletion - Frameshift		u	37	4:106180788-106180792	+		-		NA	Variant of unknown origin	27276561	NA	NS	NS	NA	793	1	1	4	106180788	106180792	1	106180768	106180812	4:106180768-106180812	TTTTCAGGAGAACTTGCGCCTGTCAGGGGCTGGATCCAGAAACC	C	1	5	5
RBMX	ENST00000431446	591	9910	SW48	2302017	2167300	large_intestine	NS	NS	NS	carcinoma	adenocarcinoma	NS	NS	y	COSM1465896	c.1delA	p.?	Unknown	het	u	37	23:135961586-135961590	-		-		NA	Reported in another cancer sample as somatic	24755471	NA	cell-line	NS	NA	33	22140	22140	X	135961586	135961590	31	135961566	135961610	X:135961566-135961610	GGGCGATCTGCTTCAACCATGTTTTTTTTTTTTTGGGCCGGTGA	T	1	5	5
APC	ENST00000457016	8532	583	1652647	1652647	1567434	large_intestine	colon	sigmoid	NS	carcinoma	adenocarcinoma	NS	NS	n	COSM210747	c.4659_4663delAGAAA	p.E1554fs*3	Deletion - Frameshift		u	37	5:112175950-112175954	+		-		NA	Confirmed somatic variant	22287596	NA	surgery-fixed	NS	73	2319	1	1	5	112175950	112175954	1	112175930	112175974	5:112175930-112175974	AAAACCAAGAGAAAGAGGCAGAAAAAACTATTGATTCTGAAAAG	A	1	5	5
APC	ENST00000457016	8532	583	P-0005998-T01-IM5	2722381	2581202	large_intestine	colon	sigmoid	NS	carcinoma	adenocarcinoma	NS	NS	n	COSM6947448	c.3225_3229delTCCTG	p.P1076fs*3	Deletion - Frameshift	het	u	37	5:112174516-112174520	+		-		NA	Confirmed somatic variant	28481359	NA	surgery - NOS	metastasis	NA	2319	1	1	5	112174516	112174520	1	112174496	112174540	5:112174496-112174540	GGAATCAAAGTACAACTTATCCTGTTTATACTGAGAGCACTGAT	T	1	5	5
EP300	ENST00000263253	7245	3373	2772928	2772928	2631110	urinary_tract	bladder	NS	NS	carcinoma	transitional_cell_carcinoma	NS	NS	n	COSM7349070	c.2050_2053+1delTCTAG	p.?	Unknown		u	37	22:41537223-41537227	+		-		NA	Variant of unknown origin	30220708	NA	surgery - NOS	NS	NA	142	22140	22140	22	41537223	41537227	1	41537203	41537247	22:41537203-41537247	GCCGCAACCAGGAATGACTTCTAGTAAGTGGTTTTTGTTATATT	T	1	5	5
MCL1	ENST00000369026	1053	6943	P-0005233-T01-IM5	2721635	2580456	autonomic_ganglia	adrenal_gland	NS	NS	neuroblastoma	NS	NS	NS	n	COSM6942178	c.775_779delACAAA	p.T259fs*16	Deletion - Frameshift	het	u	37	1:150550877-150550881	-		-		NA	Confirmed somatic variant	28481359	NA	surgery - NOS	metastasis	NA	18	1	1	1	150550877	150550881	1	150550857	150550901	1:150550857-150550901	AGTCACAATCCTGCCCCAGTTTGTTACGCCGTCGCTGAAAACAT	T	1	5	5
APC	ENST00000457016	8532	583	91	2630344	2490728	large_intestine	rectum	NS	NS	carcinoma	adenocarcinoma	NS	NS	n	COSM6196791	c.4461_4465delTTTAT	p.L1488fs*24	Deletion - Frameshift		u	37	5:112175752-112175756	+		-		NA	Confirmed somatic variant	27756406	NA	surgery-fixed	metastasis	48	2319	3	3	5	112175752	112175756	3	112175732	112175776	5:112175732-112175776	TTCTTCCAGATGCTGATACTTTATTACATTTTGCCACGGAAAGT	T	1	5	5
PABPC3	ENST00000281589	1896	8556	UPCI:SCC090	2296310	2161913	upper_aerodigestive_tract	head_neck	NS	NS	carcinoma	squamous_cell_carcinoma	NS	NS	y	COSM4590021	c.975_979delTATGA	p.M326fs*21	Deletion - Frameshift		u	37	13:25671311-25671315	+		-		NA	Reported in another cancer sample as somatic	25275298	NA	cell-line	NS	46	81	25	25	13	25671311	25671315	25	25671291	25671335	13:25671291-25671335	CAATCACTAGTGCAAAGGTTATGATGGAAGGTGGTCGCAGCAAA	T	1	5	5
BRCA1	ENST00000357654	5592	1100	1994527	1994527	1879782	ovary	NS	NS	NS	carcinoma	serous_carcinoma	NS	NS	n	COSM1577246	c.3762_3766delGAACA	p.K1254fs*11	Deletion - Frameshift		u	37	17:41243782-41243786	-		-		NA	Confirmed somatic variant	23633455	NA	surgery fresh/frozen	primary	NA	88	1	1	17	41243782	41243786	1	41243762	41243806	17:41243762-41243806	GATAATAAATTCTCCTCTGTGTTCTTAGACAGACACTCGGTAGC	T	1	5	5
DAXX	ENST00000266000	2223	2681	2293803	2293803	2159854	adrenal_gland	adrenal_gland	NS	NS	adrenal_cortical_carcinoma	functioning	NS	NS	n	COSM4445259	c.1176_1180delAAAGA	p.R394fs*22	Deletion - Frameshift		u	37	6:33288228-33288232	-		-		NA	Confirmed somatic variant	24747642	NA	surgery-fixed	NS	59	44	1	1	6	33288228	33288232	1	33288208	33288252	6:33288208-33288252	CCTTGGAGCCGAGCTCTTCTCTTTTTTCTCTCGCCCTCCTCACT	T	1	5	5
ZFHX3	ENST00000268489	11112	777	P-0008461-T01-IM5	2724576	2583397	prostate	NS	NS	NS	carcinoma	adenocarcinoma	NS	NS	n	COSM6963399	c.819_823delGCTCT	p.L274fs*29	Deletion - Frameshift	het	u	37	16:72993222-72993226	-		-		NA	Confirmed somatic variant	28481359	NA	fixed - NOS	metastasis	NA	270	3	3	16	72993222	72993226	2	72993202	72993246	16:72993202-72993246	ATGGGCTTCCTCTTGCCATAGAGCACAAAGCCATCGAATTTGGA	A	1	5	5
ITGB3	ENST00000435993	2256	6156	pfg156T	2309680	2174882	stomach	NS	NS	NS	carcinoma	diffuse_adenocarcinoma	NS	NS	y	COSM4747121	c.81_85delCTGTG	p.C28fs*10	Deletion - Frameshift	het	u	37	17:45360776-45360780	+		-		NA	Confirmed somatic variant	24816253	NA	surgery fresh/frozen	NS	59	4	1	1	17	45360776	45360780	2	45360756	45360800	17:45360756-45360800	AGAATCTGCTGAAGGATAACTGTGCCCCAGAATCCATCGAGTTC	C	1	5	5
RBMX	ENST00000431446	591	9910	TCGA-AP-A0LD-01	1783344	1687343	endometrium	NS	NS	NS	carcinoma	endometrioid_carcinoma	NS	NS	y	COSM1465896	c.1delA	p.?	Unknown	het	u	37	23:135961586-135961590	-		-		NA	Reported in another cancer sample as somatic	NA	419	fresh/frozen - NOS	primary	63	33	22140	22140	X	135961586	135961590	31	135961566	135961610	X:135961566-135961610	GGGCGATCTGCTTCAACCATGTTTTTTTTTTTTTGGGCCGGTGA	T	1	5	5
RBM10	ENST00000377604	2793	9896	TCGA-K4-A4AB-01	2193285	2061563	urinary_tract	bladder	NS	NS	carcinoma	NS	NS	NS	y	COSM7132816	c.1662_1666delCCCCA	p.P555fs*20	Deletion - Frameshift		u	37	23:47041234-47041238	+		-		NA	Confirmed somatic variant	NA	413	NS	NS	76	83	1	1	X	47041234	47041238	1	47041214	47041258	X:47041214-47041258	CTCTCCCACCGGCTACCAGCCCCACTGCCCAGGAATCCTACAGC	C	1	5	5
SRF	ENST00000265354	1527	11291	QC2-26-T2	2462807	2325644	haematopoietic_and_lymphoid_tissue	NS	NS	NS	lymphoid_neoplasm	diffuse_large_B_cell_lymphoma	NS	NS	y	COSM5653590	c.1076_1080delCCATT	p.I360fs*13	Deletion - Frameshift		u	37	6:43144319-43144323	+		-		NA	Confirmed somatic variant	26647218	NA	surgery-fixed	recurrent	NA	3	1	1	6	43144319	43144323	1	43144299	43144343	6:43144299-43144343	CAGCAGGTCCCAGTGCAGGCCATTCAAGTGCACCAGGCCCCACA	C	1	5	5
REPS1	ENST00000258062	2232	15578	MBC_112	2662607	2522731	breast	NS	NS	NS	carcinoma	ER-PR-positive_carcinoma	NS	NS	y	COSM6577028	c.1627-5_1627-1delCACAG	p.?	Unknown		u	37	6:139234088-139234092	-		-		NA	Confirmed somatic variant	28027327	NA	fresh/frozen - NOS	metastasis	NA	9	22140	22140	6	139234088	139234092	1	139234068	139234112	6:139234068-139234112	GCACAGCAGGACCAGGAGCCTGTGCAATGGTTCAGAACAGAGGA	C	1	5	5
ITPA	ENST00000380113	585	6176	6115224	2467302	2330133	prostate	NS	NS	NS	carcinoma	NS	NS	NS	y	COSM5547026	c.229_233delTTCAA	p.F77fs*20	Deletion - Frameshift	het	u	37	20:3194670-3194674	+		-		NA	Confirmed somatic variant	26000489	NA	surgery - NOS	metastasis	79	1	1	1	20	3194670	3194674	1	3194650	3194694	20:3194650-3194694	TGAGGACACTTGTCTGTGCTTCAATGCCCTTGGAGGGCTCCCCG	T	1	5	5
GATA1	ENST00000376670	1242	4170	77	2699001	2557905	haematopoietic_and_lymphoid_tissue	NS	NS	NS	haematopoietic_neoplasm	acute_myeloid_leukaemia	M7	NS	n	COSM6907401	c.185_189delACTAC	p.Y62fs*1	Deletion - Frameshift		u	37	23:48649701-48649705	+		-		NA	Variant of unknown origin	24056718	NA	blood-bone marrow	NS	NA	117	2	2	X	48649701	48649705	1	48649681	48649725	X:48649681-48649725	GCAGCTGCGGCACTGGCCTACTACAGGGACGCTGAGGCCTACAG	A	1	5	5
C11orf58	ENST00000228136	552	16990	LUAD-NYU1142	1765136	1669456	lung	NS	NS	NS	carcinoma	adenocarcinoma	NS	NS	y	COSM391850	c.319-4_319delTTAGG	p.?	Unknown		u	37	11:16776414-16776418	+		-		NA	Variant of unknown origin	22980975	NA	surgery - NOS	primary	72	2	22140	22140	11	16776414	16776418	1	16776394	16776438	11:16776394-16776438	GAGCCTGTTGATTGATGTTTTAGGTAGAAGACCATGATGGAGAA	T	1	5	5
TMEM52	ENST00000310991	630	27916	CHC884T	2340183	2205166	liver	NS	NS	NS	carcinoma	hepatocellular_carcinoma	NS	NS	y	COSM4950790	c.421_425delATGGC	p.M141fs*17	Deletion - Frameshift		u	37	1:1849526-1849530	-		-		NA	Confirmed somatic variant	NA	381	NS	primary	75	12	1	1	1	1849526	1849530	2	1849506	1849550	1:1849506-1849550	CAGGCTGTAGGCAGGAGGAGCCATGGAGTCCAGGTCCAGCTCCC	G	1	5	5
OR14A2	ENST00000366485	945	15024	PD13608a	1889498	1778938	breast	NS	NS	NS	carcinoma	NS	NS	NS	y	COSM5800980	c.642_646delCTCTT	p.S215fs*14	Deletion - Frameshift		u	37	1:247886700-247886704	-		-		NA	Confirmed somatic variant	NA	652	NS	NS	NA	1	1	1	1	247886700	247886704	1	247886680	247886724	1:247886680-247886724	GTGGAGAAGATATAAATGTAAGAGATCACAATACAGATGAAACA	A	1	5	5
C20orf26	ENST00000245957	3714	15872	PD6729a2	1785486	1425884	breast	NS	NS	NS	carcinoma	ductal_carcinoma	NS	NS	y	COSM5801791	c.907_911delGAGTT	p.E303fs*35	Deletion - Frameshift		u	37	20:20123548-20123552	+		-		NA	Confirmed somatic variant	NA	652	NS	primary	NA	10	2	2	20	20123548	20123552	2	20123528	20123572	20:20123528-20123572	TTCCCAAAAAATAGTCGAGGAGTTGCAGGAACCTGTCTCTCCAG	G	1	5	5
PTEN	ENST00000371953	1212	9588	S75451	851288	770872	central_nervous_system	brain	NS	NS	glioma	astrocytoma_Grade_IV	glioblastoma_multiforme	NS	n	COSM4908	c.760_764delAAAGT	p.K254fs*42	Deletion - Frameshift		n	37	10:89717735-89717739	+		-		NA	Confirmed somatic variant	9393744	NA	surgery fresh/frozen	primary	NA	1239	6	6	10	89717735	89717739	5	89717715	89717759	10:89717715-89717759	ACCTGTGTGTGGTGATATCAAAGTAGAGTTCTTCCACAAACAGA	A	1	5	5
RASA1	ENST00000274376	3144	9871	P-0006620-T01-IM5	2723000	2581821	lung	NS	NS	NS	carcinoma	squamous_cell_carcinoma	NS	NS	n	COSM6952057	c.2404_2408delATGAA	p.M802fs*26	Deletion - Frameshift	het	u	37	5:86674272-86674276	+		-		NA	Confirmed somatic variant	28481359	NA	surgery-fixed	primary	NA	49	1	1	5	86674272	86674276	2	86674252	86674296	5:86674252-86674296	CACCTTGATGGAGCAGTATATGAAAGCCACTGCTACACAGTTTG	A	1	5	5
IFNGR1	ENST00000367739	1470	5439	P-0001609-T01-IM3	2717632	2576453	pancreas	ampulla_of_Vater	NS	NS	carcinoma	ductal_carcinoma	NS	NS	n	COSM6917879	c.839_843delGCATA	p.S280fs*20	Deletion - Frameshift	het	u	37	6:137522036-137522040	-		-		NA	Confirmed somatic variant	28481359	NA	surgery-fixed	metastasis	NA	29	1	1	6	137522036	137522040	1	137522016	137522060	6:137522016-137522060	CCAAGGACTTGGGTAATATTATGCTTTTTTCCTTCAATGGATTA	T	1	5	5
PIK3R1	ENST00000521381	2175	8979	38	2770766	2628967	haematopoietic_and_lymphoid_tissue	NS	NS	NS	lymphoid_neoplasm	acute_lymphoblastic_T_cell_leukaemia	NS	NS	n	COSM7351228	c.1739_1743delACTTG	p.L581fs*19	Deletion - Frameshift	het	u	37	5:67591146-67591150	+		-		NA	Variant of unknown origin	28157215	NA	blood-bone marrow	recurrent	NA	316	1	1	5	67591146	67591150	1	67591126	67591170	5:67591126-67591170	AGAAAGACGAGAGACCAATACTTGATGTAAGTATTTGAAATGGA	A	1	5	5
RUNX1	ENST00000300305	1443	10471	PD8080a	1578498	1499918	haematopoietic_and_lymphoid_tissue	NS	NS	NS	haematopoietic_neoplasm	acute_myeloid_leukaemia	NS	NS	n	COSM1717870	c.340_344delATCGC	p.I114fs*22	Deletion - Frameshift		u	37	21:36259147-36259151	-		-		NA	Variant of unknown origin	27276561	NA	NS	NS	NA	202	3	3	21	36259147	36259151	3	36259127	36259171	21:36259127-36259171	CCGGGCCAGTACCTTGAAAGCGATGGGCAGGGTCTTGTTGCAGC	G	1	5	5
RNPEP	ENST00000447312	1033	10078	HCC-JP-456-T	2746983	2605686	liver	NS	NS	NS	other	neoplasm	NS	NS	y	COSM7195778	c.809_811+2delCAGGT	p.?	Unknown		u	37	1:201969141-201969145	+		-		NA	Confirmed somatic variant	NA	323	NS	primary	54	6	22140	22140	1	201969141	201969145	2	201969121	201969165	1:201969121-201969165	CTCCGCGTGAAGATTGAACCAGGTCCAGGAGGCTCCTCTGTCTG	C	1	5	5
SMARCB1	ENST00000263121	1158	11103	1197633	1197633	1109528	soft_tissue	striated_muscle	neck	NS	rhabdoid_tumour	NS	NS	NS	n	COSM29384	c.356_360delACCTC	p.Y119fs*1	Deletion - Frameshift	hom	y	37	22:24135869-24135873	+		-		NA	Variant of unknown origin	19276269	NA	surgery - NOS	NS	NA	125	1	1	22	24135869	24135873	1	24135849	24135893	22:24135849-24135893	AGCACAGAGCCCCCCACCTACCTCAGGTAATGCGTTCCTGGCCA	A	1	5	5
APC	ENST00000457016	8532	583	43	2497151	2359503	pancreas	ampulla_of_Vater	NS	NS	carcinoma	NS	NS	NS	y	COSM5734023	c.2989_2993delTATGG	p.Y997fs*9	Deletion - Frameshift		u	37	5:112174280-112174284	+		-		NA	Confirmed somatic variant	26806338	NA	fresh/frozen - NOS	primary	NA	2319	1	1	5	112174280	112174284	1	112174260	112174304	5:112174260-112174304	TGAAAGTAAGTTTTGCAGTTATGGTCAATACCCAGCCGACCTAG	T	1	5	5
OVOL1	ENST00000335987	804	8525	T144	1751594	1656410	kidney	NS	NS	NS	carcinoma	clear_cell_renal_cell_carcinoma	NS	NS	y	COSM307512	c.346_350delGACCT	p.D116fs*40	Deletion - Frameshift		u	37	11:65562036-65562040	+		-		NA	Confirmed somatic variant	22683710	NA	surgery fresh/frozen	primary	74	1	1	1	11	65562036	65562040	1	65562016	65562060	11:65562016-65562060	TGGGGACAGTCCCAGTGGAGACCTGTTCACCTGCCGTGTCTGCC	G	1	5	5
BAP1	ENST00000460680	2190	950	2485308	2485308	2348007	eye	uveal_tract	NS	NS	malignant_melanoma	spindle	NS	NS	n	COSM5702520	c.1518_1522delACTGC	p.R508fs*27	Deletion - Frameshift	hom	y	37	3:52437639-52437643	-		-		NA	Confirmed somatic variant	27015033	NA	surgery fresh/frozen	primary	80	379	1	1	3	52437639	52437643	1	52437619	52437663	3:52437619-52437663	GCTGAGCGGATAGGCGAGCGCAGTGGCGAGTTGAAAGCACTGCC	G	1	5	5
PHC2	ENST00000257118	2577	3183	CSB2	2373548	2236341	breast	NS	NS	NS	carcinoma	luminal_NS_carcinoma	NS	NS	n	COSM5025239	c.1451_1455delAGACG	p.E484fs*26	Deletion - Frameshift		u	37	1:33820102-33820106	-		-		NA	Confirmed somatic variant	22722193	NA	NS	NS	NA	9	1	1	1	33820102	33820106	1	33820082	33820126	1:33820082-33820126	GTGGTGATGGGCCAGACCGCGTCTCAGGCACACTTTTCTCCCCT	C	1	5	5
RUNX1	ENST00000344691	1362	10471	P-0000774-T01-IM3	2715962	2574783	lung	NS	NS	NS	carcinoma	adenocarcinoma	NS	NS	n	COSM6912717	c.764_768delATCAG	p.D255fs*>198	Deletion - Frameshift	het	u	37	21:36171716-36171720	-		-		NA	Confirmed somatic variant	28481359	NA	surgery-fixed	primary	NA	44	1	1	21	36171716	36171720	2	36171696	36171740	21:36171696-36171740	ATCCCAGGTATTGGTAGGACTGATCGTAGGACCACGGTGGGGAT	C	1	5	5
APC	ENST00000457016	8532	583	1549969	1549969	1472074	large_intestine	NS	NS	NS	carcinoma	adenocarcinoma	NS	NS	n	COSM18701	c.3926_3930delAAAAG	p.E1309fs*4	Deletion - Frameshift		u	37	5:112175217-112175221	+		-		NA	Confirmed somatic variant	21807601	NA	surgery fresh/frozen	NS	NA	2319	225	225	5	112175217	112175221	16	112175197	112175241	5:112175197-112175241	CAAATAGCAGAAATAAAAGAAAAGATTGGAACTAGGTCAGCTGA	A	1	5	5
ASXL1	ENST00000375687	4626	18318	130	1796400	1698147	haematopoietic_and_lymphoid_tissue	NS	NS	NS	haematopoietic_neoplasm	myelodysplastic_syndrome	refractory_cytopenia_with_multilinear_dysplasia	NS	n	COSM1012906	c.2346_2374del29	p.H782fs*8	Deletion - Frameshift	het	u	37	20:31022861-31022889	+		-		NA	Variant of unknown origin	23099237	NA	blood-bone marrow	NS	34	496	1	1	20	31022861	31022889	1	31022841	31022909	20:31022841-31022909	TGGAGCAGCCTCAGTTGCATCCGGATGTTAGAACTGAATGTGAGTCTGGCACCACTTCCTGGGAAAGT		0	29	#DIV/0!
PTEN	ENST00000371953	1212	9588	S67200	847437	767094	endometrium	NS	NS	NS	carcinoma	NS	NS	NS	n	COSM4924	c.740_744delTACCT	p.L247fs*4	Deletion - Frameshift		n	37	10:89717715-89717719	+		-		NA	Confirmed somatic variant	11585417	NA	surgery fresh/frozen	primary	NA	1239	2	2	10	89717715	89717719	1	89717695	89717739	10:89717695-89717739	TTTGAGTTCCCTCAGCCGTTACCTGTGTGTGGTGATATCAAAGT	T	1	5	5
NF1	ENST00000358273	8520	7765	PD6719a	1502984	1425863	breast	NS	NS	NS	carcinoma	ductal_carcinoma	NS	NS	y	COSM5752402	c.4921_4925delATTGT	p.I1641fs*9	Deletion - Frameshift		u	37	17:29652923-29652927	+		-		NA	Confirmed somatic variant	27135926	NA	NS	primary	NA	474	2	2	17	29652923	29652927	2	29652903	29652947	17:29652903-29652947	TTATGCAAAGCCATATGAAATTGTAGTGGACCTTACCCATACCG	A	1	5	5
UGT3A2	ENST00000282507	1572	27266	S02384	2480922	2343667	lung	NS	NS	NS	carcinoma	small_cell_carcinoma	NS	NS	y	COSM5698484	c.844-2_846delAGGAC	p.?	Unknown		u	37	5:36039808-36039812	-		-		NA	Confirmed somatic variant	26168399	NA	surgery fresh/frozen	primary	69	5	22140	22140	5	36039808	36039812	1	36039788	36039832	5:36039788-36039832	TGGCAATGAAGTTCTCCAAGTCCTGGAGAAAGATTACCAAGGTA	G	1	5	5
APC	ENST00000457016	8532	583	984942	984942	900597	large_intestine	colon	transverse	NS	carcinoma	adenocarcinoma	NS	NS	n	COSM18701	c.3926_3930delAAAAG	p.E1309fs*4	Deletion - Frameshift		u	37	5:112175217-112175221	+		-		NA	Confirmed somatic variant	9330602	NA	surgery - NOS	NS	52	2319	225	225	5	112175217	112175221	16	112175197	112175241	5:112175197-112175241	CAAATAGCAGAAATAAAAGAAAAGATTGGAACTAGGTCAGCTGA	A	1	5	5
CNKSR1	ENST00000361530	2142	19700	TCGA-61-2095-01	1475104	1398803	ovary	NS	NS	NS	carcinoma	serous_carcinoma	NS	NS	y	COSM111618	c.2016_2020delCAGCT	p.S673fs*6	Deletion - Frameshift	het	u	37	1:26515913-26515917	+		-		NA	Confirmed somatic variant	21720365	331	NS	primary	54	11	1	1	1	26515913	26515917	1	26515893	26515937	1:26515893-26515937	GAGTGGCACAGGCTGAAGGCAGCTCCCACATCTTGACCTCTGAC	C	1	5	5
CDC5L	ENST00000371477	2409	1743	T167191	2658410	2518569	large_intestine	NS	NS	NS	carcinoma	adenocarcinoma	NS	NS	y	COSM6624471	c.2370_2374delTTTGC	p.L791fs*>11	Deletion - Frameshift		u	37	6:44414409-44414413	+		-		NA	Confirmed somatic variant	27149842	NA	NS	NS	77.41	28	1	1	6	44414409	44414413	1	44414389	44414433	6:44414389-44414433	TTCAACATAGATATGCTGATTTGCTGCTGGAGAAAGAGACTTTA	T	1	5	5
PABPC3	ENST00000281589	1896	8556	31107	2390288	2253120	liver	NS	NS	NS	carcinoma	hepatocellular_carcinoma	NS	NS	y	COSM4590021	c.975_979delTATGA	p.M326fs*21	Deletion - Frameshift		u	37	13:25671311-25671315	+		-		NA	Confirmed somatic variant	25159915	NA	NS	NS	NA	81	25	25	13	25671311	25671315	25	25671291	25671335	13:25671291-25671335	CAATCACTAGTGCAAAGGTTATGATGGAAGGTGGTCGCAGCAAA	T	1	5	5
EP300	ENST00000263253	7245	3373	PD8046a	1578464	1499884	haematopoietic_and_lymphoid_tissue	NS	NS	NS	haematopoietic_neoplasm	acute_myeloid_leukaemia	NS	NS	n	COSM5944413	c.5618_5622delCTCAG	p.Q1874fs*7	Deletion - Frameshift		u	37	22:41573333-41573337	+		-		NA	Variant of unknown origin	27276561	NA	NS	NS	NA	142	1	1	22	41573333	41573337	1	41573313	41573357	22:41573313-41573357	CAGACGCCCCAGCCCACTTCTCAGCCTCAGCCTACCCCTCCCAA	C	1	5	5
ARID1A	ENST00000324856	6858	11110	2750481	2750481	2609177	ovary	NS	NS	NS	carcinoma	dedifferentiated_carcinoma	NS	NS	n	COSM7338913	c.6698_6702delGGGCT	p.A2234fs*42	Deletion - Frameshift		u	37	1:27107087-27107091	+		-		NA	Confirmed somatic variant	27562491	NA	surgery-fixed	NS	56	962	1	1	1	27107087	27107091	1	27107067	27107111	1:27107067-27107111	AGTGTGGACATGATGCGGCGGGCTGCCCGCGCGCTGCTTGCCTT	G	1	5	5
PABPC3	ENST00000281589	1896	8556	CAL27	2296292	2161895	upper_aerodigestive_tract	head_neck	NS	NS	carcinoma	squamous_cell_carcinoma	NS	NS	y	COSM4590021	c.975_979delTATGA	p.M326fs*21	Deletion - Frameshift		u	37	13:25671311-25671315	+		-		NA	Reported in another cancer sample as somatic	25275298	NA	cell-line	NS	56	81	25	25	13	25671311	25671315	25	25671291	25671335	13:25671291-25671335	CAATCACTAGTGCAAAGGTTATGATGGAAGGTGGTCGCAGCAAA	T	1	5	5
RBMX	ENST00000431446	591	9910	TCGA-AZ-4615-01	1651165	1565952	large_intestine	colon	NS	NS	carcinoma	adenocarcinoma	NS	NS	y	COSM1465896	c.1delA	p.?	Unknown		u	37	23:135961586-135961590	-		-		NA	Confirmed somatic variant	NA	376	NS	NS	84	33	22140	22140	X	135961586	135961590	31	135961566	135961610	X:135961566-135961610	GGGCGATCTGCTTCAACCATGTTTTTTTTTTTTTGGGCCGGTGA	T	1	5	5
APC	ENST00000457016	8532	583	991674	991674	906930	stomach	NS	NS	NS	carcinoma	signet_ring_adenocarcinoma	NS	NS	n	COSM19233	c.3164_3168delTAATA	p.I1055fs*3	Deletion - Frameshift	hom	u	37	5:112174455-112174459	+		-		NA	Confirmed somatic variant	1317264	NA	surgery-fixed	primary	NA	2319	3	3	5	112174455	112174459	1	112174435	112174479	5:112174435-112174479	TGGGCAAGACCCAAACACATAATAGAAGATGAAATAAAACAAAG	A	1	5	5
PABPC3	ENST00000281589	1896	8556	UD-SCC-2	2296311	2161914	upper_aerodigestive_tract	head_neck	NS	NS	carcinoma	squamous_cell_carcinoma	NS	NS	y	COSM4590021	c.975_979delTATGA	p.M326fs*21	Deletion - Frameshift		u	37	13:25671311-25671315	+		-		NA	Reported in another cancer sample as somatic	25275298	NA	cell-line	NS	58	81	25	25	13	25671311	25671315	25	25671291	25671335	13:25671291-25671335	CAATCACTAGTGCAAAGGTTATGATGGAAGGTGGTCGCAGCAAA	T	1	5	5
KMT2A	NM_005933.1	11910	7132	P-0003024-T01-IM3	2719233	2578054	urinary_tract	bladder	NS	NS	carcinoma	transitional_cell_carcinoma	NS	NS	n	COSM6925791	c.6495_6496+3delAGGTA	p.?	Unknown	het	u	37	11:118372571-118372575	+		-		NA	Confirmed somatic variant	28481359	NA	surgery-fixed	metastasis	NA	118	22140	22140	11	118372571	118372575	1	118372551	118372595	11:118372551-118372595	GTCGACCGTTGCCTTCTGCAGGTAAAAGACTTTATTGACCTACT	A	1	5	5
HERC1	ENST00000443617	14586	4867	K2310151TU-CUT2-40	2747771	2606474	kidney	NS	NS	NS	carcinoma	clear_cell_renal_cell_carcinoma	NS	NS	y	COSM7253588	c.4952_4956delTGGAA	p.M1651fs*4	Deletion - Frameshift		u	37	15:63988488-63988492	-		-		NA	Confirmed somatic variant	NA	588	NS	primary	67	51	1	1	15	63988488	63988492	1	63988468	63988512	15:63988468-63988512	GTGAGATGCTACCTTTTTCTTCCATCCCAGACAATAGAACGAGG	T	1	5	5
C6orf70	ENST00000366772	1896	21056	HCC-JP-467-T	2746995	2605698	liver	NS	NS	NS	other	neoplasm	NS	NS	y	COSM7185833	c.1867_1871delAAGAA	p.K623fs*4	Deletion - Frameshift		u	37	6:170181580-170181584	+		-		NA	Confirmed somatic variant	NA	323	NS	primary	73	7	1	1	6	170181580	170181584	2	170181560	170181604	6:170181560-170181604	AATGTTAATACATTTAGCCAAGAAATCCACAAGTAAAGTACTCT	A	1	5	5
DNM3	ENST00000358155	2592	29125	Au9	2466848	2329679	skin	lip	NS	NS	malignant_melanoma	desmoplastic	NS	NS	y	COSM5607362	c.2199_2203delTGGGA	p.G734fs*19	Deletion - Frameshift		u	37	1:172356413-172356417	+		-		NA	Confirmed somatic variant	26343386	NA	surgery fresh/frozen	NS	33	7	1	1	1	172356413	172356417	1	172356393	172356437	1:172356393-172356437	AAGCACTGAAAGAAGCCCTTGGGATAATTGGGGACATCAGCACA	T	1	5	5
APC	ENST00000457016	8532	583	984939	984939	900594	large_intestine	colon	descending	NS	carcinoma	adenocarcinoma	NS	NS	n	COSM18701	c.3926_3930delAAAAG	p.E1309fs*4	Deletion - Frameshift		u	37	5:112175217-112175221	+		-		NA	Confirmed somatic variant	9330602	NA	surgery - NOS	NS	59	2319	225	225	5	112175217	112175221	16	112175197	112175241	5:112175197-112175241	CAAATAGCAGAAATAAAAGAAAAGATTGGAACTAGGTCAGCTGA	A	1	5	5
RBMX	ENST00000431446	591	9910	RKO	2302003	2167286	large_intestine	NS	NS	NS	carcinoma	adenocarcinoma	NS	NS	y	COSM1465896	c.1delA	p.?	Unknown	hom	u	37	23:135961586-135961590	-		-		NA	Reported in another cancer sample as somatic	24755471	NA	cell-line	NS	NA	33	22140	22140	X	135961586	135961590	31	135961566	135961610	X:135961566-135961610	GGGCGATCTGCTTCAACCATGTTTTTTTTTTTTTGGGCCGGTGA	T	1	5	5
EIF4G1	ENST00000319274	4800	3296	HUB-02-B2-115II	2607135	2466847	large_intestine	NS	NS	NS	carcinoma	adenocarcinoma	NS	NS	y	COSM6032324	c.3823_3827delCTCTT	p.L1275fs*19	Deletion - Frameshift		u	37	3:184045660-184045664	+		-		NA	Confirmed somatic variant	NA	670	organoid culture	NS	NA	23	1	1	3	184045660	184045664	1	184045640	184045684	3:184045640-184045684	GCTGGCCTCACCCTCCTTGCTCTTCATCTTTGTACGGCATGGTG	C	1	5	5
EHD1	ENST00000359393	1605	3242	MBC_18	2662681	2522805	breast	NS	NS	NS	carcinoma	ER-PR-positive_carcinoma	NS	NS	y	COSM6562860	c.4_8delTTCAG	p.F2fs*20	Deletion - Frameshift		u	37	11:64645929-64645933	-		-		NA	Confirmed somatic variant	28027327	NA	fresh/frozen - NOS	NS	NA	7	1	1	11	64645929	64645933	1	64645909	64645953	11:64645909-64645953	GGCATCCTTGCTGACCCAGCTGAACATACTGCCGGACACGGGGC	C	1	5	5
SLC26A11	ENST00000361193	1821	14471	SJHGG019_S	2307352	2172556	central_nervous_system	brain	NS	NS	glioma	astrocytoma_Grade_III	anaplastic	NS	y	COSM4969368	c.902_906delAGATG	p.E301fs*31	Deletion - Frameshift		u	37	17:78210892-78210896	+		-		NA	Confirmed somatic variant	24705251	NA	surgery - NOS	recurrent	7	7	1	1	17	78210892	78210896	1	78210872	78210916	17:78210872-78210916	GGGACGATCTCCTTCACCGAGATGGTGCAGGTGGGCGGAGCCGG	G	1	5	5
MAP2K3	ENST00000316920	1056	6843	BD179T	2459810	2322647	biliary_tract	bile_duct	NS	NS	carcinoma	NS	NS	NS	y	COSM5499919	c.27_31delAAGGG	p.R10fs*51	Deletion - Frameshift		u	37	17:21201686-21201690	+		-		NA	Confirmed somatic variant	NA	658	NS	primary	44	5	1	1	17	21201686	21201690	1	21201666	21201710	17:21201666-21201710	TGCAGGGGACATTGATGTCAAGGGATAGGCCAGACGCCTCACCT	A	1	5	5
PLEKHH2	ENST00000282406	4482	30506	tumor_4161288	2634595	2494991	haematopoietic_and_lymphoid_tissue	NS	NS	NS	lymphoid_neoplasm	NS	NS	NS	y	COSM6209948	c.4263_4267delAGAGA	p.E1422fs*12	Deletion - Frameshift		u	37	2:43991471-43991475	+		-		NA	Confirmed somatic variant	NA	440	NS	primary	73	9	1	1	2	43991471	43991475	1	43991451	43991495	2:43991451-43991495	ATTCAAAGGACAAACCAACAGAGAAATTACTTTTTGCCATGGCA	A	1	5	5
GALNT11	ENST00000320311	1827	19875	YUOTHO	2439352	2302193	skin	NS	NS	NS	malignant_melanoma	NS	NS	NS	y	COSM5407031	c.852_856delCAGCT	p.S285fs*23	Deletion - Frameshift		u	37	7:151805262-151805266	+		-		NA	Confirmed somatic variant	26214590	NA	fresh/frozen - NOS	primary	87	8	1	1	7	151805262	151805266	1	151805242	151805286	7:151805242-151805286	GCGCCGACACGCTGGCCTACAGCTCGTCCCCTGTCGTCCGCGGA	C	1	5	5
RBMX	ENST00000431446	591	9910	SNU-175	2302007	2167290	large_intestine	NS	NS	NS	carcinoma	adenocarcinoma	NS	NS	y	COSM1465896	c.1delA	p.?	Unknown	hom	u	37	23:135961586-135961590	-		-		NA	Reported in another cancer sample as somatic	24755471	NA	cell-line	NS	NA	33	22140	22140	X	135961586	135961590	31	135961566	135961610	X:135961566-135961610	GGGCGATCTGCTTCAACCATGTTTTTTTTTTTTTGGGCCGGTGA	T	1	5	5
TAS2R9	ENST00000240691	939	14917	PDA_105	2367446	2230284	pancreas	NS	NS	NS	carcinoma	ductal_carcinoma	NS	NS	y	COSM5003762	c.196_200delGGCTT	p.G66fs*12	Deletion - Frameshift		u	37	12:10962475-10962479	-		-		NA	Confirmed somatic variant	25855536	NA	NS	NS	NA	5	1	1	12	10962475	10962479	1	10962455	10962499	12:10962455-10962499	TGGAAAGAGCAGCATAAAGAAGCCATCTAATGATATTACACACA	A	1	5	5
APC	ENST00000457016	8532	583	LS-1034	985655	901308	large_intestine	NS	NS	NS	carcinoma	adenocarcinoma	NS	NS	n	COSM18701	c.3926_3930delAAAAG	p.E1309fs*4	Deletion - Frameshift	hom	y	37	5:112175217-112175221	+		-		NA	Confirmed somatic variant	1355210	NA	cell-line	NS	NA	2319	225	225	5	112175217	112175221	16	112175197	112175241	5:112175197-112175241	CAAATAGCAGAAATAAAAGAAAAGATTGGAACTAGGTCAGCTGA	A	1	5	5
NF2	ENST00000338641	1788	7773	1049271	1049271	965382	soft_tissue	nerve_sheath	vestibular	NS	schwannoma	NS	NS	NS	n	COSM23898	c.1223_1227delAAATG	p.E408fs*33	Deletion - Frameshift	hom	y	37	22:30069358-30069362	+		-		NA	Confirmed somatic variant	8012353	NA	surgery fresh/frozen	primary	NA	499	1	1	22	30069358	30069362	1	30069338	30069382	22:30069338-30069382	GCCGCAGAGGCTGAGCAGGAAATGCAGCGCATCAAGGCCACAGC	G	1	5	5
RBMX	ENST00000431446	591	9910	TCGA-AX-A05S-01	1783360	1687359	endometrium	NS	NS	NS	carcinoma	endometrioid_carcinoma	NS	NS	y	COSM1465896	c.1delA	p.?	Unknown	het	u	37	23:135961586-135961590	-		-		NA	Reported in another cancer sample as somatic	NA	419	fresh/frozen - NOS	primary	81	33	22140	22140	X	135961586	135961590	31	135961566	135961610	X:135961566-135961610	GGGCGATCTGCTTCAACCATGTTTTTTTTTTTTTGGGCCGGTGA	T	1	5	5
PIK3CA	NM_006218.1	3207	8975	1017	2491911	2354540	breast	NS	NS	NS	fibroepithelial_neoplasm	phyllodes_tumour	borderline	NS	y	COSM5731015	c.1257_1261delCTGTC	p.C420fs*10	Deletion - Frameshift		u	37	3:178927979-178927983	+		-		NA	Confirmed somatic variant	26437033	NA	surgery fresh/frozen	NS	79	144	2	2	3	178927979	178927983	1	178927959	178928003	3:178927959-178928003	CTTTGTTTTTTAAGGAACACTGTCCATTGGCATGGGGAAATATA	C	1	5	5
KDM6A	NM_021140.1	4206	12637	2772928	2772928	2631110	urinary_tract	bladder	NS	NS	carcinoma	transitional_cell_carcinoma	NS	NS	n	COSM7349071	c.4187_4191delTACCA	p.L1396fs*6	Deletion - Frameshift		u	37	23:44970637-44970641	+		-		NA	Variant of unknown origin	30220708	NA	surgery - NOS	NS	NA	250	1	1	X	44970637	44970641	1	44970617	44970661	X:44970617-44970661	TATTTTCAGGCTCCTCCATTACCATCCGCCTCATCTTGATATTG	T	1	5	5
MLL3	ENST00000355193	14907	13726	TCGA-FD-A3SM-01	2193265	2061543	urinary_tract	bladder	NS	NS	carcinoma	NS	NS	NS	y	COSM7092187	c.13895_13899delTCTTC	p.L4632fs*5	Deletion - Frameshift		u	37	7:151845284-151845288	-		-		NA	Confirmed somatic variant	NA	413	NS	NS	70	289	2	2	7	151845284	151845288	4	151845264	151845308	7:151845264-151845308	TGGCTTCATAGCCCACAGGGAAGAGTGCTTTAGGAGAATGGAAT	G	1	5	5
VHL	ENST00000256474	642	12687	K2140140TU-CUT1-DNA	2747696	2606399	kidney	NS	NS	NS	carcinoma	clear_cell_renal_cell_carcinoma	NS	NS	y	COSM7253715	c.399_403delTGAAT	p.E134fs*8	Deletion - Frameshift		u	37	3:10188256-10188260	+		-		NA	Confirmed somatic variant	NA	588	NS	primary	51	1201	1	1	3	10188256	10188260	1	10188236	10188280	3:10188236-10188280	GGCTTCTGGTTAACCAAACTGAATTATTTGTGCCATCTCTCAAT	T	1	5	5
TBC1D25	ENST00000376771	2067	8092	MBC_16	2662659	2522783	breast	NS	NS	NS	carcinoma	NS	NS	NS	y	COSM6562756	c.983_987delTGTCC	p.S329fs*6	Deletion - Frameshift		u	37	23:48418279-48418283	+		-		NA	Confirmed somatic variant	28027327	NA	fresh/frozen - NOS	NS	NA	13	1	1	X	48418279	48418283	1	48418259	48418303	X:48418259-48418303	GCCGTTACCCACCCACAGGTGTCCTACTGCCAGGGCATGAGTGA	T	1	5	5
RUNX1	ENST00000300305	1443	10471	PD8185a	1578603	1500023	haematopoietic_and_lymphoid_tissue	NS	NS	NS	haematopoietic_neoplasm	acute_myeloid_leukaemia	NS	NS	n	COSM5944398	c.189_193delCGGCG	p.G64fs*72	Deletion - Frameshift		u	37	21:36259298-36259302	-		-		NA	Variant of unknown origin	27276561	NA	NS	NS	NA	202	1	1	21	36259298	36259302	1	36259278	36259322	21:36259278-36259322	AGCTTGCCGGCCAGGGCAGCGCCGGCGTCCGGGGCGCCCAGCGG	G	1	5	5
NF1	ENST00000358273	8520	7765	P-0004275-T01-IM5	2720686	2579507	skin	mucosal	NS	NS	malignant_melanoma	NS	NS	NS	n	COSM6934535	c.2773_2777delTTGAG	p.L925fs*9	Deletion - Frameshift	het	u	37	17:29556406-29556410	+		-		NA	Confirmed somatic variant	28481359	NA	surgery-fixed	primary	NA	474	1	1	17	29556406	29556410	1	29556386	29556430	17:29556386-29556430	GGATCTGGTGGGTCTAGAATTGAGTCCTGCTCTGTATCCAATGC	T	1	5	5
PIK3CB	ENST00000477593	3213	8976	P-0006770-T01-IM5	2723149	2581970	large_intestine	colon	sigmoid	NS	carcinoma	adenocarcinoma	NS	NS	n	COSM6953917	c.3199_3203delGACTA	p.D1067fs*>3	Deletion - Frameshift	het	u	37	3:138374241-138374245	-		-		NA	Confirmed somatic variant	28481359	NA	surgery-fixed	primary	NA	13	1	1	3	138374241	138374245	1	138374221	138374265	3:138374221-138374265	GGCTGATCGTTAAGATCTGTAGTCTTTCCGAACTGTGTGGGCCA	T	1	5	5
STAG2	ENST00000218089	3807	11355	P-0005143-T01-IM5	2721549	2580370	urinary_tract	bladder	NS	NS	carcinoma	transitional_cell_carcinoma	NS	NS	n	COSM6941285	c.428_432delAGATA	p.E143fs*6	Deletion - Frameshift	het	u	37	23:123176461-123176465	+		-		NA	Confirmed somatic variant	28481359	NA	surgery - NOS	primary	NA	112	4	4	X	123176461	123176465	2	123176441	123176485	X:123176441-123176485	AGACATATGCAGAACTCTGAGATAATTCGAAAAATGACTGAAGA	A	1	5	5
BRCA1	ENST00000357654	5592	1100	H_KU-1072-1072_A_core	2768553	2626772	breast	NS	NS	NS	carcinoma	hormone_receptor-positive_carcinoma	NS	NS	n	COSM7345453	c.4113_4117delGTGTG	p.C1372fs*2	Deletion - Frameshift		u	37	17:41243029-41243033	-		-		NA	Variant of unknown origin	30181556	NA	surgery-fixed	NS	NA	88	1	1	17	41243029	41243033	1	41243009	41243053	17:41243009-41243053	GAGACGCTTGTTTCACTCTCACACCCAGATGCTGCTTCACCTTA	C	1	5	5
VHL	ENST00000256474	642	12687	1793	1751560	1656376	kidney	NS	NS	NS	carcinoma	clear_cell_renal_cell_carcinoma	NS	NS	n	COSM423190	c.359_363delGAGAT	p.R120fs*10	Deletion - Frameshift		u	37	3:10188216-10188220	+		-		NA	Confirmed somatic variant	22683710	NA	surgery fresh/frozen	primary	49	1201	1	1	3	10188216	10188220	1	10188196	10188240	3:10188196-10188240	GGTCACCTTTGGCTCTTCAGAGATGCAGGGACACACGATGGGCT	G	1	5	5
ETV6	ENST00000396373	1359	3495	9906_082	1715769	1623332	haematopoietic_and_lymphoid_tissue	lymph_node	NS	NS	lymphoid_neoplasm	acute_lymphoblastic_leukaemia	NS	NS	n	COSM303799	c.353_357delAGCAT	p.Q118fs*34	Deletion - Frameshift	het	u	37	12:12006385-12006389	+		-		NA	Confirmed somatic variant	21680795	NA	blood-bone marrow	NS	7.59	37	1	1	12	12006385	12006389	1	12006365	12006409	12:12006365-12006409	GTGCTCTATGAACTCCTTCAGCATATTCTGAAGCAGAGGAAACC	A	1	5	5
MUC6	ENST00000421673	7320	7517	pfg364T	2309789	2174991	stomach	NS	NS	NS	carcinoma	intestinal_adenocarcinoma	NS	NS	n	COSM4746462	c.3598_3602delACCAC	p.T1200fs*42	Deletion - Frameshift		u	37	11:1020722-1020726	-		-		NA	Confirmed somatic variant	24816253	NA	surgery fresh/frozen	NS	49	113	1	1	11	1020722	1020726	1	1020702	1020746	11:1020702-1020746	CGTGGTGGGTGGCTGCGGCGTGGTGGGCGGCACTGCAAGAAGAT	G	1	5	5
WT1	NM_024426.2	1350	12796	1029649	1029649	946520	kidney	NS	NS	NS	Wilms_tumour	NS	NS	NS	n	COSM21962	c.455_459delTCACC	p.T153fs*25	Deletion - Frameshift	hom	y	37	11:32450149-32450153	-		-		NA	Confirmed somatic variant	8019557	NA	fresh/frozen - NOS	recurrent	0.6	127	1	1	11	32450149	32450153	1	32450129	32450173	11:32450129-32450173	AGCTGGGCGTCCCGTCGAAGGTGACCGTGCTGTAACCTGCGGGA	A	1	5	5
RBMX	ENST00000431446	591	9910	TCGA-AP-A0LE-01	1783345	1687344	endometrium	NS	NS	NS	carcinoma	endometrioid_carcinoma	NS	NS	y	COSM1465896	c.1delA	p.?	Unknown	het	u	37	23:135961586-135961590	-		-		NA	Reported in another cancer sample as somatic	NA	419	fresh/frozen - NOS	primary	57	33	22140	22140	X	135961586	135961590	31	135961566	135961610	X:135961566-135961610	GGGCGATCTGCTTCAACCATGTTTTTTTTTTTTTGGGCCGGTGA	T	1	5	5
GRM4	ENST00000374181	2739	4596	04-149J1	2575072	2436409	prostate	NS	NS	NS	carcinoma	adenocarcinoma	NS	NS	y	COSM5991802	c.95_99delGAAAG	p.G32fs*38	Deletion - Frameshift		u	37	6:34101175-34101179	-		-		NA	Confirmed somatic variant	26928463	NA	autopsy - NOS	primary	90	12	1	1	6	34101175	34101179	1	34101155	34101199	6:34101155-34101199	TGTGAGGGTGGCCTTTGGGCTTTCCCAGGGAGGAAGGCATCCAG	C	1	5	5
PTEN	ENST00000371953	1212	9588	S63122	844452	764109	endometrium	NS	NS	NS	carcinoma	adenocarcinoma	NS	NS	n	COSM4959	c.530_534delATTAT	p.Y177fs*1	Deletion - Frameshift		y	37	10:89711912-89711916	+		-		NA	Variant of unknown origin	9865913	NA	surgery fresh/frozen	primary	NA	1239	2	2	10	89711912	89711916	1	89711892	89711936	10:89711892-89711936	CAGAGGCGCTATGTGTATTATTATAGCTACCTGTTAAAGAATCA	A	1	5	5
PABPC3	ENST00000281589	1896	8556	BICR_22	2296291	2161894	upper_aerodigestive_tract	head_neck	NS	NS	carcinoma	squamous_cell_carcinoma	NS	NS	y	COSM4590021	c.975_979delTATGA	p.M326fs*21	Deletion - Frameshift		u	37	13:25671311-25671315	+		-		NA	Reported in another cancer sample as somatic	25275298	NA	cell-line	NS	88	81	25	25	13	25671311	25671315	25	25671291	25671335	13:25671291-25671335	CAATCACTAGTGCAAAGGTTATGATGGAAGGTGGTCGCAGCAAA	T	1	5	5
ZP2	ENST00000219593	2238	13188	PD5932a	1474029	1397728	breast	NS	NS	NS	carcinoma	ductal_carcinoma	NS	NS	y	COSM5802211	c.1100-12_1100-8delACCGC	p.?	Unknown		u	37	16:21213620-21213624	-		-		NA	Confirmed somatic variant	NA	652	NS	primary	NA	2	22140	22140	16	21213620	21213624	1	21213600	21213644	16:21213600-21213644	GCTCCCCTGTAACTAGACAGCGGTGAAAGTTTAGAGAAAATAAG	G	1	5	5
OR6C74	ENST00000343870	939	31303	I2L-P5-Tumor-Organoid	2433488	2296369	large_intestine	colon	ascending	NS	carcinoma	adenocarcinoma	NS	NS	y	COSM5361290	c.21_25delAGCAA	p.A8fs*9	Deletion - Frameshift	het	u	37	12:55641092-55641096	+		-		NA	Confirmed somatic variant	25957691	NA	NS	NS	86	8	1	1	12	55641092	55641096	1	55641072	55641116	12:55641072-55641116	TGAGAAACCATACAACAGTAGCAAACTTTATTCTTCTTGGACTG	A	1	5	5
KPNA3	ENST00000261667	1566	6396	TCGA-61-2109-01	1475134	1398833	ovary	NS	NS	NS	carcinoma	serous_carcinoma	NS	NS	y	COSM111647	c.1000_1004delCTCTT	p.L334fs*9	Deletion - Frameshift	hom	u	37	13:50283736-50283740	-		-		NA	Confirmed somatic variant	21720365	331	NS	primary	40	11	1	1	13	50283736	50283740	1	50283716	50283760	13:50283716-50283760	CTTCTCTTTTGGGTGTGATAAGAGATTTGGGAAGTGTGACAGGA	A	1	5	5
GBA2	ENST00000545786	2802	18986	C80	2301961	2167244	large_intestine	rectum	NS	NS	carcinoma	adenocarcinoma	NS	NS	y	COSM4611302	c.2758_2762delATGTT	p.M920fs*>13	Deletion - Frameshift	het	u	37	9:35737206-35737210	-		-		NA	Variant of unknown origin	24755471	NA	cell-line	NS	NA	2	1	1	9	35737206	35737210	2	35737186	35737230	9:35737186-35737230	CATGGCTTCCTTTGGTCCAAACATAGGCCCTGTCCTTAGTCCTG	A	1	5	5
RUNX1	ENST00000300305	1443	10471	2062739	2062739	1942816	haematopoietic_and_lymphoid_tissue	NS	NS	NS	haematopoietic_neoplasm	acute_myeloid_leukaemia	NS	NS	n	COSM1717870	c.340_344delATCGC	p.I114fs*22	Deletion - Frameshift		u	37	21:36259147-36259151	-		-		NA	Variant of unknown origin	21343560	NA	blood-bone marrow	NS	NA	202	3	3	21	36259147	36259151	3	36259127	36259171	21:36259127-36259171	CCGGGCCAGTACCTTGAAAGCGATGGGCAGGGTCTTGTTGCAGC	G	1	5	5
PRRC2A	ENST00000376033	6474	13918	MBC_81	2662788	2522912	breast	NS	NS	NS	carcinoma	ER-PR-positive_carcinoma	NS	NS	y	COSM6572907	c.5325_5329delAGGAG	p.G1776fs*14	Deletion - Frameshift		u	37	6:31603194-31603198	+		-		NA	Confirmed somatic variant	28027327	NA	fresh/frozen - NOS	metastasis	NA	39	1	1	6	31603194	31603198	1	31603174	31603218	6:31603174-31603218	CAGACTTACGCCTAGTGGTAGGAGACAGCTTGAAAGCAGAGAAG	A	1	5	5
FBXO38	ENST00000340253	3567	28844	TCGA-FT-A3EE-01	2193213	2061491	urinary_tract	bladder	NS	NS	carcinoma	NS	NS	NS	y	COSM7120982	c.486_490delTCATA	p.H163fs*6	Deletion - Frameshift		u	37	5:147781970-147781974	+		-		NA	Confirmed somatic variant	NA	413	NS	NS	80	11	1	1	5	147781970	147781974	1	147781950	147781994	5:147781950-147781994	GGACATATATGCCCCATGTTCATATTTTGGGGAAATTTCGTAAT	T	1	5	5
ZFYVE26	ENST00000347230	7620	20761	BCM399T	2339318	2204301	liver	NS	NS	NS	carcinoma	hepatocellular_carcinoma	NS	NS	y	COSM4949997	c.2110_2114delCCTCC	p.P704fs*1	Deletion - Frameshift		u	37	14:68264865-68264869	-		-		NA	Confirmed somatic variant	NA	381	NS	primary	81	9	1	1	14	68264865	68264869	1	68264845	68264889	14:68264845-68264889	TTCTTGCTTTGGCTTCTCAGGAGGGCTGCGGCTACTGATCTCAT	G	1	5	5
APC	ENST00000457016	8532	583	92	2630345	2490729	large_intestine	rectum	NS	NS	carcinoma	adenocarcinoma	NS	NS	n	COSM6196791	c.4461_4465delTTTAT	p.L1488fs*24	Deletion - Frameshift		u	37	5:112175752-112175756	+		-		NA	Confirmed somatic variant	27756406	NA	surgery-fixed	metastasis	48	2319	3	3	5	112175752	112175756	3	112175732	112175776	5:112175732-112175776	TTCTTCCAGATGCTGATACTTTATTACATTTTGCCACGGAAAGT	T	1	5	5
ZFHX3	ENST00000268489	11112	777	P-0008461-T01-IM5	2782877	2640660	prostate	NS	NS	NS	carcinoma	adenocarcinoma	NS	NS	n	COSM6963399	c.819_823delGCTCT	p.L274fs*29	Deletion - Frameshift	het	u	37	16:72993222-72993226	-		-		NA	Confirmed somatic variant	28825054	NA	surgery-fixed	metastasis	49	270	3	3	16	72993222	72993226	2	72993202	72993246	16:72993202-72993246	ATGGGCTTCCTCTTGCCATAGAGCACAAAGCCATCGAATTTGGA	A	1	5	5
OXR1	ENST00000312046	2277	15822	LUAD-NYU1026	1765142	1669462	lung	NS	NS	NS	carcinoma	adenocarcinoma	NS	NS	y	COSM391815	c.243_247delTGAAT	p.E82fs*1	Deletion - Frameshift		u	37	8:107696569-107696573	+		-		NA	Variant of unknown origin	22980975	NA	surgery - NOS	primary	76	5	1	1	8	107696569	107696573	2	107696549	107696593	8:107696549-107696593	CACCAACATCATCTGAGGCTGAATTTGATAAGACCACTGTAAGT	T	1	5	5
PCM1	ENST00000325083	6075	8727	ICGC_0061	1815710	1714881	pancreas	NS	NS	NS	carcinoma	ductal_carcinoma	NS	NS	y	COSM1159468	c.3032_3036delATTTT	p.D1011fs*59	Deletion - Frameshift		u	37	8:17823684-17823688	+		-		NA	Confirmed somatic variant	23103869	NA	surgery fresh/frozen	NS	NA	22	2	2	8	17823684	17823688	2	17823664	17823708	8:17823664-17823708	CAGCTAAAGAAACAGCTTGATTTTAGTGTCAGTATTTGTCAGAC	A	1	5	5
RBMX	ENST00000431446	591	9910	A12-2A	2746130	2604833	large_intestine	NS	NS	NS	carcinoma	adenocarcinoma	NS	NS	y	COSM1465896	c.1delA	p.?	Unknown		u	37	23:135961586-135961590	-		-		NA	Confirmed somatic variant	NA	646	NS	primary	38	33	22140	22140	X	135961586	135961590	31	135961566	135961610	X:135961566-135961610	GGGCGATCTGCTTCAACCATGTTTTTTTTTTTTTGGGCCGGTGA	T	1	5	5
KRTAP10-6	ENST00000400368	1098	20523	CHC314T	2194512	2062790	liver	NS	NS	NS	carcinoma	hepatocellular_carcinoma	NS	NS	y	COSM6203324	c.131_135delCCCCC	p.P44fs*28	Deletion - Frameshift		u	37	21:46012231-46012235	-		-		NA	Confirmed somatic variant	NA	381	NS	NS	NA	6	1	1	21	46012231	46012235	1	46012211	46012255	21:46012211-46012255	AGGGGGCCGGGGCGCAGCAGGGGGGCTCACAGCAGCTCTCTGGG	G	1	5	5
NF2	ENST00000338641	1788	7773	TM33	1048572	964713	soft_tissue	nerve_sheath	NS	NS	schwannoma	NS	NS	NS	n	COSM23875	c.838_842delATTGA	p.I280fs*5	Deletion - Frameshift		u	37	22:30061006-30061010	+		-		NA	Confirmed somatic variant	7669741	NA	NS	primary	NA	499	1	1	22	30061006	30061010	1	30060986	30061030	22:30060986-30061030	TAAACCACTGGATAAGAAAATTGATGTCTTCAAGTTTAACTCCT	A	1	5	5
CEBPA	ENST00000498907	1077	1833	PD8292a	1578710	1500130	haematopoietic_and_lymphoid_tissue	NS	NS	NS	haematopoietic_neoplasm	acute_myeloid_leukaemia	NS	NS	n	COSM5944362	c.193_197delAGCGC	p.S65fs*41	Deletion - Frameshift		u	37	19:33793124-33793128	-		-		NA	Variant of unknown origin	27276561	NA	NS	NS	NA	417	1	1	19	33793124	33793128	1	33793104	33793148	19:33793104-33793148	GGCGGCCGGGTCGATGTAGGCGCTGATGTCGATGGACGTCTCGT	G	1	5	5
IFT80	ENST00000326448	2334	29262	TCGA-AZ-6605-01	1651177	1565964	large_intestine	colon	ascending	NS	carcinoma	adenocarcinoma	NS	NS	y	COSM1420311	c.2049_2053delCCTTG	p.V685fs*8	Deletion - Frameshift		u	37	3:159995140-159995144	-		-		NA	Confirmed somatic variant	NA	376	NS	NS	77	8	1	1	3	159995140	159995144	1	159995120	159995164	3:159995120-159995164	ATCTGGATTGCTTGATAAACAAGGCCAGCCTGAAGAAGTACTAT	C	1	5	5
PABPC3	ENST00000281589	1896	8556	SCC-9	2296303	2161906	upper_aerodigestive_tract	head_neck	NS	NS	carcinoma	squamous_cell_carcinoma	NS	NS	y	COSM4590021	c.975_979delTATGA	p.M326fs*21	Deletion - Frameshift		u	37	13:25671311-25671315	+		-		NA	Reported in another cancer sample as somatic	25275298	NA	cell-line	NS	25	81	25	25	13	25671311	25671315	25	25671291	25671335	13:25671291-25671335	CAATCACTAGTGCAAAGGTTATGATGGAAGGTGGTCGCAGCAAA	T	1	5	5
TBX15	ENST00000207157	1491	11594	454	2267425	2134193	oesophagus	lower_third	NS	NS	carcinoma	squamous_cell_carcinoma	NS	NS	y	COSM4435978	c.324_328delCAGTT	p.S109fs*1	Deletion - Frameshift		u	37	1:119467316-119467320	-		-		NA	Confirmed somatic variant	25151357	NA	surgery fresh/frozen	primary	51	2	1	1	1	119467316	119467320	2	119467296	119467340	1:119467296-119467340	GTAAGCTTGAGTTTGTCAAAACTGACCACCTGTCTCATCCAGGT	A	1	5	5
MED30	ENST00000297347	537	23032	AD3	2546711	2408168	adrenal_gland	adrenal_gland	NS	NS	adrenal_cortical_adenoma	cortisol_producing	NS	NS	y	COSM5966146	c.44_48delCCTTC	p.P15fs*65	Deletion - Frameshift		u	37	8:118533159-118533163	+		-		NA	Confirmed somatic variant	27389594	NA	surgery fresh/frozen	NS	NA	1	1	1	8	118533159	118533163	1	118533139	118533183	8:118533139-118533183	TCGGGGATGGCGCCCGGGCCCTTCGCCGGGCCCCAGGCTCAGCA	C	1	5	5
AXIN1	ENST00000262320	2589	903	HCC116T	1919177	1806498	liver	NS	NS	NS	carcinoma	NS	NS	NS	y	COSM1609306	c.1979_1983delAGCCC	p.Q660fs*2	Deletion - Frameshift	het	u	37	16:343691-343695	-		-		NA	Variant of unknown origin	NA	323	fresh/frozen - NOS	primary	NA	84	1	1	16	343691	343695	1	343671	343715	16:343671-343715	AGGGTCTGGAGTTCTCATGGGGCTGTGGCTTCCTCGTCCCCGAA	G	1	5	5
UTP20	ENST00000261637	8358	17897	274T	2745875	2604578	liver	NS	NS	NS	other	neoplasm	NS	NS	y	COSM1727622	c.5276_5280delCAAAG	p.K1760fs*16	Deletion - Frameshift		u	37	12:101748778-101748782	+		-		NA	Confirmed somatic variant	NA	660	NS	primary	75	21	2	2	12	101748778	101748782	2	101748758	101748802	12:101748758-101748802	AAAGAATCCGAGTGTATCACAAAGCCTGTCTCTTTCCTTCCTCA	C	1	5	5
FAT	ENST00000441802	13767	3595	TCGA-GV-A6ZA-01	2262694	2129678	urinary_tract	bladder	NS	NS	carcinoma	NS	NS	NS	y	COSM7131635	c.10672_10676delGAATA	p.E3558fs*17	Deletion - Frameshift		u	37	4:187525004-187525008	-		-		NA	Confirmed somatic variant	NA	413	NS	primary	54	311	2	2	4	187525004	187525008	2	187524984	187525028	4:187524984-187525028	CCCAATGACGCCACCTGAGTATTCTTCTCCAGAAGAGGTGATGA	T	1	5	5
PTCH1	ENST00000331920	4344	9585	974284	974284	890381	bone	mandible	NS	NS	odontogenic_keratocyst	NS	NS	NS	n	COSM17466	c.518_522delAAGCG	p.E173fs*77	Deletion - Frameshift		u	37	9:98248029-98248033	-		-		NA	Confirmed somatic variant	10890722	NA	surgery - NOS	NS	35	178	1	1	9	98248029	98248033	1	98248009	98248053	9:98248009-98248053	AGTCCAGGTGTTGTAGGAGCGCTTCTGTGGTCAGGACATTAGCA	C	1	5	5
PLCH2	ENST00000378486	4251	29037	15	2640419	2500721	lung	NS	NS	NS	carcinoma	acinar_adenocarcinoma	NS	NS	y	COSM6460275	c.1657_1659+2delAAGGT	p.?	Unknown		u	37	1:2422772-2422776	+		-		NA	Confirmed somatic variant	27545006	NA	fixed - NOS	NS	73	6	22140	22140	1	2422772	2422776	1	2422752	2422796	1:2422752-2422796	ATCTGGAAAGCTCGGACGCAAGGTAGAGGCCAAAAAGGTGACAC	A	1	5	5
RBMX	ENST00000431446	591	9910	E5	2566884	2428256	haematopoietic_and_lymphoid_tissue	NS	NS	NS	haematopoietic_neoplasm	chronic_myelomonocytic_leukaemia	NS	NS	y	COSM1465896	c.1delA	p.?	Unknown		u	37	23:135961586-135961590	-		-		NA	Confirmed somatic variant	26648538	NA	blood-bone marrow	NS	69	33	22140	22140	X	135961586	135961590	31	135961566	135961610	X:135961566-135961610	GGGCGATCTGCTTCAACCATGTTTTTTTTTTTTTGGGCCGGTGA	T	1	5	5
RBMX	ENST00000431446	591	9910	HCA7	2301976	2167259	large_intestine	colon	right	NS	carcinoma	adenocarcinoma	NS	NS	y	COSM1465896	c.1delA	p.?	Unknown	het	u	37	23:135961586-135961590	-		-		NA	Reported in another cancer sample as somatic	24755471	NA	cell-line	NS	NA	33	22140	22140	X	135961586	135961590	31	135961566	135961610	X:135961566-135961610	GGGCGATCTGCTTCAACCATGTTTTTTTTTTTTTGGGCCGGTGA	T	1	5	5
LPO	ENST00000262290	2139	6678	84	2370275	2233073	kidney	NS	NS	NS	carcinoma	papillary_renal_cell_carcinoma	NS	NS	y	COSM5016578	c.1698_1702delCAATT	p.N567fs*6	Deletion - Frameshift		u	37	17:56344714-56344718	+		-		NA	Confirmed somatic variant	25401301	NA	surgery fresh/frozen	primary	48	7	1	1	17	56344714	56344718	1	56344694	56344738	17:56344694-56344738	GTCTCTCCACCCTAGGGTACAATTCCTGGAGAGCCTTCTGTGAC	C	1	5	5
WAPAL	ENST00000298767	3573	23293	CHC2538T	2634368	2494764	liver	NS	NS	NS	other	neoplasm	NS	NS	y	COSM6202726	c.2971_2975delCTAGT	p.L991fs*3	Deletion - Frameshift		u	37	10:88211863-88211867	-		-		NA	Confirmed somatic variant	NA	381	NS	primary	75	12	1	1	10	88211863	88211867	1	88211843	88211887	10:88211843-88211887	ATTCCGAGCACTATACTCCACTAGATTTATCAGCAGACCTAAGC	A	1	5	5
LNX2	ENST00000316334	2073	20421	BK0019	2237573	2105077	kidney	NS	NS	NS	carcinoma	clear_cell_renal_cell_carcinoma	NS	NS	y	COSM4186159	c.2022_2026delGAGGA	p.R675fs*>15	Deletion - Frameshift		u	37	13:28122519-28122523	-		-		NA	Confirmed somatic variant	24504440	NA	surgery - NOS	NS	NA	9	1	1	13	28122519	28122523	1	28122499	28122543	13:28122499-28122543	ACGGTCAGAGTGACTTTGTTCCTCTGCTCCTTCAACATGGGAAC	T	1	5	5
VHL	ENST00000256474	642	12687	980120	980120	895842	kidney	NS	NS	NS	carcinoma	clear_cell_renal_cell_carcinoma	NS	NS	n	COSM17975	c.439_443delATTTT	p.I147fs*25	Deletion - Frameshift		u	37	3:10188296-10188300	+		-		NA	Confirmed somatic variant	10766184	NA	NS	NS	NA	1201	1	1	3	10188296	10188300	1	10188276	10188320	3:10188276-10188320	CAATGTTGACGGACAGCCTATTTTTGCCAATATCACACTGCCAG	T	1	5	5
POLA2	ENST00000265465	1797	30073	TCGA-AB-2945-03	1650437	1565224	haematopoietic_and_lymphoid_tissue	NS	NS	NS	haematopoietic_neoplasm	acute_myeloid_leukaemia	NS	NS	y	COSM1317280	c.69_73delAATTG	p.I24fs*13	Deletion - Frameshift	het	u	37	11:65029832-65029836	+		-		NA	Variant of unknown origin	NA	377	blood-bone marrow	NS	65	5	1	1	11	65029832	65029836	1	65029812	65029856	11:65029812-65029856	TAGACTGCGAGGAGGCTCTAATTGAGAAATGTGAGTCCCGCACC	A	1	5	5
SMAD4	ENST00000342988	1659	6770	P-0007703-T01-IM5	2723977	2582798	biliary_tract	bile_duct	NS	NS	carcinoma	adenocarcinoma	NS	NS	n	COSM6959285	c.1600_1604delCAGCT	p.Q534fs*>18	Deletion - Frameshift	het	u	37	18:48604778-48604782	+		-		NA	Confirmed somatic variant	28481359	NA	surgery-fixed	metastasis	NA	182	1	1	18	48604778	48604782	1	48604758	48604802	18:48604758-48604802	TCACTTACACCGGGCCCTCCAGCTCCTAGACGAAGTACTTCATA	C	1	5	5
AMPD3	ENST00000396554	2331	470	Pat_01_B	2492838	2355452	NS	NS	NS	NS	malignant_melanoma	NS	NS	NS	y	COSM5837698	c.966_966+4delGGTGC	p.?	Unknown		u	37	11:10508911-10508915	+		-		NA	Confirmed somatic variant	24265153	NA	surgery-fixed	NS	45	10	22140	22140	11	10508911	10508915	2	10508891	10508935	11:10508891-10508935	ACTTCTATAACGTGAGAAAGGTGCGTTAGGGGCGAGTGTTCACA	G	1	5	5
ATRX	ENST00000373344	7479	886	P-0002833-T01-IM3	2719061	2577882	central_nervous_system	brain	NS	NS	glioma	astrocytoma_Grade_IV	glioblastoma_multiforme	NS	n	COSM6924632	c.6543_6547delTAAGC	p.K2182fs*8	Deletion - Frameshift	het	u	37	23:76813074-76813078	-		-		NA	Confirmed somatic variant	28481359	NA	surgery-fixed	primary	NA	296	1	1	X	76813074	76813078	1	76813054	76813098	X:76813054-76813098	ACTCGAAAAGACAGTGACTGCTTAGTTACTTGCCGATCATAAAT	G	1	5	5
SPEN	ENST00000375759	10995	17575	5-RSII	2060462	1940669	haematopoietic_and_lymphoid_tissue	NS	NS	NS	lymphoid_neoplasm	chronic_lymphocytic_leukaemia-small_lymphocytic_lymphoma	Richter_transformation	NS	y	COSM1731732	c.4066_4070delCCAAA	p.P1356fs*4	Deletion - Frameshift		u	37	1:16256801-16256805	+		-		NA	Confirmed somatic variant	24127483	NA	blood-bone marrow	primary	70	139	2	2	1	16256801	16256805	2	16256781	16256825	1:16256781-16256825	CAGATTTGATGTGAGTTTCCCAAACAGCATAATTAAGAGAGATA	C	1	5	5
FGD4	ENST00000427716	2301	19125	SJBALL021507_D1	2364182	2227096	haematopoietic_and_lymphoid_tissue	NS	NS	NS	lymphoid_neoplasm	acute_lymphoblastic_B_cell_leukaemia	Ph-like	NS	y	COSM4993676	c.1886_1890delGAAAA	p.K630fs*5	Deletion - Frameshift		u	37	12:32786607-32786611	+		-		NA	Confirmed somatic variant	25207766	NA	blood-bone marrow	NS	NA	11	1	1	12	32786607	32786611	2	32786587	32786631	12:32786587-32786631	GACAGTGAAGAAAAGAAAAGAAAAGGAATTTTAGAGGTAAGAAA	G	1	5	5
MIA3	ENST00000344922	5724	24008	HKNPC-001-Tumor-SM-64MEZ	2640099	2500400	upper_aerodigestive_tract	pharynx	nasopharynx	NS	carcinoma	nasopharyngeal_carcinoma	NS	NS	y	COSM6458178	c.3403_3407delGAGCC	p.E1135fs*22	Deletion - Frameshift		u	37	1:222806517-222806521	+		-		NA	Confirmed somatic variant	28098136	NA	surgery-fixed	recurrent	46	15	1	1	1	222806517	222806521	1	222806497	222806541	1:222806497-222806541	ACCAGAGACAGCCGCCGAAGAGCCGGCAAGTGTCACACCTTTGG	G	1	5	5
DSP	ENST00000379802	8616	3052	CHC205T	1652971	1567758	liver	NS	NS	NS	carcinoma	hepatocellular_carcinoma	NS	NS	y	COSM217392	c.3874_3878delGAGAT	p.E1292fs*11	Deletion - Frameshift		u	37	6:7580297-7580301	+		-		NA	Variant of unknown origin	NA	381	fresh/frozen - NOS	primary	NA	25	1	1	6	7580297	7580301	1	7580277	7580321	6:7580277-7580321	GCAGAAGAAGCAGCATCTGGAGATAGAACTGAAGCAGGTCATGC		0	5	#DIV/0!
RBMX	ENST00000431446	591	9910	TCGA-AD-5900-01	1651139	1565926	large_intestine	colon	ascending	NS	carcinoma	adenocarcinoma	NS	NS	y	COSM1465896	c.1delA	p.?	Unknown		u	37	23:135961586-135961590	-		-		NA	Confirmed somatic variant	NA	376	NS	NS	67	33	22140	22140	X	135961586	135961590	31	135961566	135961610	X:135961566-135961610	GGGCGATCTGCTTCAACCATGTTTTTTTTTTTTTGGGCCGGTGA	T	1	5	5
VHL	ENST00000256474	642	12687	1136812	1136812	1049376	kidney	NS	NS	NS	carcinoma	clear_cell_renal_cell_carcinoma	NS	NS	n	COSM27566	c.287_291delAGCCC	p.Q96fs*34	Deletion - Frameshift		u	37	3:10183818-10183822	+		-		NA	Confirmed somatic variant	17438007	NA	surgery-fixed	NS	81	1201	1	1	3	10183818	10183822	1	10183798	10183842	3:10183798-10183842	AACTTCGACGGCGAGCCGCAGCCCTACCCAACGCTGCCGCCTGG	C	1	5	5
CSMD1	ENST00000537824	10695	14026	TCGA-04-1336-01	1474886	1398585	ovary	NS	NS	NS	carcinoma	serous_carcinoma	NS	NS	y	COSM1331033	c.7904_7908delGAACG	p.G2635fs*56	Deletion - Frameshift	het	u	37	8:2876120-2876124	-		-		NA	Variant of unknown origin	NA	331	NS	primary	55	27	1	1	8	2876120	2876124	1	2876100	2876144	8:2876100-2876144	TGGCCCCATAAACTGTCAACGTTCCAATCTTGTTGCCATTTGGG	C	1	5	5
VHL	ENST00000256474	642	12687	RS1141305TU-CUT1-40	2747148	2605851	kidney	NS	NS	NS	carcinoma	clear_cell_renal_cell_carcinoma	NS	NS	y	COSM1732007	c.505_509delCTAGT	p.L169fs*3	Deletion - Frameshift		u	37	3:10191512-10191516	+		-		NA	Confirmed somatic variant	NA	588	NS	primary	65	1201	3	3	3	10191512	10191516	3	10191492	10191536	3:10191492-10191536	CCTCCAGGTTGTCCGGAGCCTAGTCAAGCCTGAGAATTACAGGA	C	1	5	5
TPM4	ENST00000344824	855	12013	0029_CRUK_PC_0029_T1_DNA	2457562	2320399	prostate	NS	NS	NS	carcinoma	adenocarcinoma	NS	NS	y	COSM5420549	c.316_320delCTGGC	p.L106fs*15	Deletion - Frameshift		u	37	19:16192798-16192802	+		-		NA	Confirmed somatic variant	NA	538	NS	primary	54	5	1	1	19	16192798	16192802	1	16192778	16192822	19:16192778-16192822	GGACAGGGCTCAGGAACGACTGGCCACGGCCCTGCAGAAGCTGG	C	1	5	5
RBMX	ENST00000431446	591	9910	LS411	2301999	2167282	large_intestine	colon	right	NS	carcinoma	adenocarcinoma	NS	NS	y	COSM1465896	c.1delA	p.?	Unknown	hom	u	37	23:135961586-135961590	-		-		NA	Reported in another cancer sample as somatic	24755471	NA	cell-line	NS	NA	33	22140	22140	X	135961586	135961590	31	135961566	135961610	X:135961566-135961610	GGGCGATCTGCTTCAACCATGTTTTTTTTTTTTTGGGCCGGTGA	T	1	5	5
APC	ENST00000457016	8532	583	984932	984932	900587	large_intestine	colon	sigmoid	NS	carcinoma	adenocarcinoma	NS	NS	n	COSM18701	c.3926_3930delAAAAG	p.E1309fs*4	Deletion - Frameshift		u	37	5:112175217-112175221	+		-		NA	Confirmed somatic variant	9330602	NA	surgery - NOS	NS	72	2319	225	225	5	112175217	112175221	16	112175197	112175241	5:112175197-112175241	CAAATAGCAGAAATAAAAGAAAAGATTGGAACTAGGTCAGCTGA	A	1	5	5
APLP2	ENST00000263574	2292	598	71	2345980	2210652	prostate	NS	NS	NS	carcinoma	NS	NS	NS	y	COSM4777720	c.658_662delGATGA	p.D220fs*8	Deletion - Frameshift		u	37	11:129991650-129991654	+		-		NA	Confirmed somatic variant	25189356	NA	surgery - NOS	metastasis	NA	10	1	1	11	129991650	129991654	1	129991630	129991674	11:129991630-129991674	AAAAGAAGAGGAAGAGGAAGATGAAGAGGAAGAGGAAGAGGAAG	A	1	5	5
APC	ENST00000457016	8532	583	2203710	2203710	2071949	large_intestine	NS	NS	NS	carcinoma	adenocarcinoma	NS	NS	n	COSM3849365	c.3222_3226delTTATC	p.Y1075fs*4	Deletion - Frameshift		u	37	5:112174513-112174517	+		-		NA	Confirmed somatic variant	23085758	NA	surgery fresh/frozen	NS	NA	2319	1	1	5	112174513	112174517	1	112174493	112174537	5:112174493-112174537	CAAGGAATCAAAGTACAACTTATCCTGTTTATACTGAGAGCACT	C	1	5	5
USH2A	ENST00000307340	15609	12601	ESCC_BICR_029T	2456884	2319721	oesophagus	NS	NS	NS	carcinoma	squamous_cell_carcinoma	NS	NS	y	COSM5443458	c.8803_8807delGTCCT	p.V2935fs*1	Deletion - Frameshift		u	37	1:216040387-216040391	-		-		NA	Confirmed somatic variant	NA	582	NS	primary	58	44	2	2	1	216040387	216040391	2	216040367	216040411	1:216040367-216040411	GTCGATGGCTGTGTGGTTAAGGACACTCGCAGTGAGATTGGCTC	A	1	5	5
VEGFB	ENST00000309422	624	12681	TCGA-QG-A5Z1-01	2340006	2204989	large_intestine	colon	NS	NS	carcinoma	adenocarcinoma	NS	NS	y	COSM5186400	c.375-3_376delCAGAC	p.?	Unknown		u	37	11:64004656-64004660	+		-		NA	Confirmed somatic variant	22810696	376	NS	primary	71	28	22140	22140	11	64004656	64004660	1	64004636	64004680	11:64004636-64004680	GTCTGTCTATCTTACTTTTCAGACCTAAAAAAAAGGACAGTGCT	C	1	5	5
PARP6	ENST00000287196	1893	26921	MBC_180	2662682	2522806	breast	NS	NS	NS	carcinoma	ER-PR-positive_carcinoma	NS	NS	y	COSM6582878	c.1125+7_1125+11delTACTT	p.?	Unknown		u	37	15:72548795-72548799	-		-		NA	Confirmed somatic variant	28027327	NA	fresh/frozen - NOS	metastasis	NA	5	22140	22140	15	72548795	72548799	1	72548775	72548819	15:72548775-72548819	CCTTAGCCCTGACTTTCTCAAGTAACATACCTTAGGGTTAAAGG	A	1	5	5
EZH2	ENST00000320356	2256	3527	PD8440a	1578858	1500278	haematopoietic_and_lymphoid_tissue	NS	NS	NS	haematopoietic_neoplasm	acute_myeloid_leukaemia	NS	NS	n	COSM5944297	c.1773_1777delTACTT	p.T592fs*4	Deletion - Frameshift		u	37	7:148511125-148511129	-		-		NA	Variant of unknown origin	27276561	NA	NS	NS	NA	155	1	1	7	148511125	148511129	1	148511105	148511149	7:148511105-148511149	CAATGGTCAGCGGCTCCACAAGTAAGACAGAGGTCAGGGTCACA	A	1	5	5
CDKN2A	ENST00000446177	504	1787	P-0010421-T01-IM5	2726167	2584988	upper_aerodigestive_tract	mouth	NS	NS	carcinoma	squamous_cell_carcinoma	NS	NS	n	COSM6985489	c.19_23delAGCAG	p.S7fs*6	Deletion - Frameshift	het	u	37	9:21974804-21974808	-		-		NA	Confirmed somatic variant	28481359	NA	surgery-fixed	primary	NA	177	4	4	9	21974804	21974808	3	21974784	21974828	9:21974784-21974828	GTCAGCCGAAGGCTCCATGCTGCTCCCCGCCGCCGGCTCCATGC	C	1	5	5
RBMX	ENST00000431446	591	9910	TCGA-A6-6780-01	1650962	1565749	large_intestine	colon	ascending	NS	carcinoma	adenocarcinoma	NS	NS	y	COSM1465896	c.1delA	p.?	Unknown		u	37	23:135961586-135961590	-		-		NA	Confirmed somatic variant	NA	376	NS	NS	74	33	22140	22140	X	135961586	135961590	31	135961566	135961610	X:135961566-135961610	GGGCGATCTGCTTCAACCATGTTTTTTTTTTTTTGGGCCGGTGA	T	1	5	5
KMT2D	ENST00000301067	15804	7133	1057	2491952	2354581	breast	NS	NS	NS	fibroepithelial_neoplasm	phyllodes_tumour	borderline	NS	n	COSM5731006	c.7193_7197delGCATG	p.G2398fs*4	Deletion - Frameshift		u	37	12:49433546-49433550	-		-		NA	Confirmed somatic variant	26437033	NA	surgery fresh/frozen	NS	44	666	1	1	12	49433546	49433550	1	49433526	49433570	12:49433526-49433570	CTGTTTGGCTAAGGCCGGACATGCCTGGGTCCTGGGTACCTGGG	C	1	5	5
CIC	ENST00000160740	4827	14214	SJLGG034	2301110	2166391	central_nervous_system	brain	NS	NS	glioma	astrocytoma_Grade_IV	glioblastoma_multiforme	NS	y	COSM1716220	c.2026_2030delGTGCG	p.V676fs*12	Deletion - Frameshift		u	37	19:42794946-42794950	+		-		NA	Reported in another cancer sample as somatic	NA	639	NS	NS	NA	160	2	2	19	42794946	42794950	2	42794926	42794970	19:42794926-42794970	CACCATGGTCACCAATGTGGTGCGGCCTGTCAGCAGCACTCCTG	G	1	5	5
TNFAIP3	ENST00000237289	2373	11896	1604296	1604296	1523632	haematopoietic_and_lymphoid_tissue	spleen	NS	NS	lymphoid_neoplasm	marginal_zone_lymphoma	NS	NS	n	COSM133686	c.1246_1250delAACAA	p.N416fs*11	Deletion - Frameshift		u	37	6:138199828-138199832	+		-		NA	Variant of unknown origin	22102703	NA	surgery - NOS	NS	NA	154	2	2	6	138199828	138199832	1	138199808	138199852	6:138199808-138199852	GAGGCGGCAAAAGAATCAAAACAAACTCCCAAAGCTGAACTCCA	A	1	5	5
RB1	ENST00000267163	2787	9884	2552366	2552366	2413807	salivary_gland	NS	NS	NS	carcinoma	NS	NS	NS	n	COSM5967131	c.1844_1848delAAAAA	p.K615fs*36	Deletion - Frameshift		u	37	13:49030369-49030373	+		-		NA	Variant of unknown origin	27334835	NA	surgery-fixed	NS	NA	402	1	1	13	49030369	49030373	1	49030349	49030393	13:49030349-49030393	CCTGTAAGATCTCCAAAGAAAAAAGGTTCAACTACGCGTGTAAA	A	1	5	5
SAMD4A	ENST00000357634	2154	23023	74	2370265	2233063	kidney	NS	NS	NS	carcinoma	papillary_renal_cell_carcinoma	NS	NS	y	COSM5016456	c.623_627delGCATG	p.S208fs*3	Deletion - Frameshift		u	37	14:55169209-55169213	+		-		NA	Confirmed somatic variant	25401301	NA	surgery fresh/frozen	primary	53	10	1	1	14	55169209	55169213	1	55169189	55169233	14:55169189-55169233	TCCAACTGGCAGGACAAAAGCATGGGGTGTGAGAATGGCCATGT	G	1	5	5
PABPC3	ENST00000281589	1896	8556	ORL-48	2296300	2161903	upper_aerodigestive_tract	head_neck	NS	NS	carcinoma	squamous_cell_carcinoma	NS	NS	y	COSM4590021	c.975_979delTATGA	p.M326fs*21	Deletion - Frameshift		u	37	13:25671311-25671315	+		-		NA	Reported in another cancer sample as somatic	25275298	NA	cell-line	NS	79	81	25	25	13	25671311	25671315	25	25671291	25671335	13:25671291-25671335	CAATCACTAGTGCAAAGGTTATGATGGAAGGTGGTCGCAGCAAA	T	1	5	5
PABPC3	ENST00000281589	1896	8556	WSU-HN30	2296299	2161902	upper_aerodigestive_tract	head_neck	NS	NS	carcinoma	squamous_cell_carcinoma	NS	NS	y	COSM4590021	c.975_979delTATGA	p.M326fs*21	Deletion - Frameshift		u	37	13:25671311-25671315	+		-		NA	Reported in another cancer sample as somatic	25275298	NA	cell-line	NS	NA	81	25	25	13	25671311	25671315	25	25671291	25671335	13:25671291-25671335	CAATCACTAGTGCAAAGGTTATGATGGAAGGTGGTCGCAGCAAA	T	1	5	5
PCDHA10	ENST00000506939	2058	8664	SA065	1659943	1574271	breast	NS	NS	NS	carcinoma	basal_(triple-negative)_carcinoma	NS	NS	y	COSM214551	c.1022_1026delATGAA	p.D341fs*2	Deletion - Frameshift		u	37	5:140236655-140236659	+		-		NA	Confirmed somatic variant	22495314	NA	fresh/frozen - NOS	primary	48	9	1	1	5	140236655	140236659	1	140236635	140236679	5:140236635-140236679	GTCCTAGTGGAACTACTGGATGAAAATGATAATTCACCTGAGGT	A	1	5	5
ZBED4	ENST00000216268	3516	20721	SJRHB012	2301170	2166451	soft_tissue	striated_muscle	NS	NS	rhabdomyosarcoma	NS	NS	NS	y	COSM3737085	c.180_184delCCTCG	p.L61fs*18	Deletion - Frameshift		u	37	22:50277490-50277494	+		-		NA	Reported in another cancer sample as somatic	NA	642	NS	NS	NA	21	2	2	22	50277490	50277494	2	50277470	50277514	22:50277470-50277514	GCGGTGGGGAGCGAGCGGGCCTCGGTGGGACGGGTTGCAGCTGC	G	1	5	5
MED16	ENST00000325464	2634	17556	B22	2097271	1975335	urinary_tract	bladder	NS	NS	carcinoma	transitional_cell_carcinoma	NS	NS	y	COSM1745104	c.1546_1550delGCTGC	p.A516fs*56	Deletion - Frameshift		u	37	19:876984-876988	-		-		NA	Confirmed somatic variant	24121792	NA	fresh/frozen - NOS	NS	NA	10	1	1	19	876984	876988	1	876964	877008	19:876964-877008	GGCCCCCACCTGCTGCAGGGCAGCGGTCTGGCGCGTGTACTCCT	G	1	5	5
COQ2	ENST00000311469	1266	25223	10-P1058	2294569	2160596	bone	NS	NS	NS	Ewings_sarcoma-peripheral_primitive_neuroectodermal_tumour	NS	NS	NS	y	COSM4585252	c.500_504delCTGGA	p.T167fs*12	Deletion - Frameshift		u	37	4:84200167-84200171	-		-		NA	Variant of unknown origin	25186949	NA	NS	NS	NA	13	1	1	4	84200167	84200171	1	84200147	84200191	4:84200147-84200191	CTCCACGCATCAGAATAGCTCCAGTGCCAAAGAGGGAGAGCATG	T	1	5	5
RBMX	ENST00000431446	591	9910	LS180	2301998	2167281	large_intestine	NS	NS	NS	carcinoma	adenocarcinoma	NS	NS	y	COSM1465896	c.1delA	p.?	Unknown	hom	u	37	23:135961586-135961590	-		-		NA	Reported in another cancer sample as somatic	24755471	NA	cell-line	NS	NA	33	22140	22140	X	135961586	135961590	31	135961566	135961610	X:135961566-135961610	GGGCGATCTGCTTCAACCATGTTTTTTTTTTTTTGGGCCGGTGA	T	1	5	5
PTEN	ENST00000371953	1212	9588	S70009	849690	769347	central_nervous_system	brain	NS	NS	glioma	astrocytoma_Grade_IV	glioblastoma_multiforme	NS	n	COSM4931	c.881_885delGTCTA	p.S294fs*2	Deletion - Frameshift		y	37	10:89720730-89720734	+		-		NA	Confirmed somatic variant	10560660	NA	xenograft	primary	NA	1239	2	2	10	89720730	89720734	2	89720710	89720754	10:89720710-89720754	GAAAAAGTAGAAAATGGAAGTCTATGTGATCAAGAAATCGATAG	A	1	5	5
C8orf76	ENST00000276704	1143	25924	Pat_53_B	2492893	2355507	NS	NS	NS	NS	malignant_melanoma	NS	NS	NS	y	COSM5873861	c.332_336delAGGCG	p.E111fs*10	Deletion - Frameshift		u	37	8:124250059-124250063	-		-		NA	Confirmed somatic variant	24265153	NA	surgery-fixed	NS	53	10	2	2	8	124250059	124250063	2	124250039	124250083	8:124250039-124250083	AGTTTGCAGCAATCTCCAGCGCCTCCATATGCCTACCCAGGTGA	C	1	5	5
RBMX	ENST00000431446	591	9910	SK-MEL-2	1998475	1883547	skin	upper_leg	NS	NS	malignant_melanoma	NS	NS	NS	y	COSM1465896	c.1delA	p.?	Unknown	hom	u	37	23:135961586-135961590	-		-		NA	Confirmed somatic variant	23856246	NA	cell-line	primary	NA	33	22140	22140	X	135961586	135961590	31	135961566	135961610	X:135961566-135961610	GGGCGATCTGCTTCAACCATGTTTTTTTTTTTTTGGGCCGGTGA	T	1	5	5
ZBED4	ENST00000216268	3516	20721	SJRHB012_S	2170720	2039034	soft_tissue	striated_muscle	pelvis	NS	rhabdomyosarcoma	embryonal	NS	NS	y	COSM3737085	c.180_184delCCTCG	p.L61fs*18	Deletion - Frameshift		u	37	22:50277490-50277494	+		-		NA	Confirmed somatic variant	24332040	NA	NS	recurrent	18.42	21	2	2	22	50277490	50277494	2	50277470	50277514	22:50277470-50277514	GCGGTGGGGAGCGAGCGGGCCTCGGTGGGACGGGTTGCAGCTGC	G	1	5	5
VHL	ENST00000256474	642	12687	191	979192	894920	kidney	NS	NS	NS	carcinoma	clear_cell_renal_cell_carcinoma	NS	NS	n	COSM17702	c.183_187delCGTGC	p.V62fs*68	Deletion - Frameshift		u	37	3:10183714-10183718	+		-		NA	Variant of unknown origin	15932632	NA	fixed - NOS	NS	66	1201	2	2	3	10183714	10183718	2	10183694	10183738	3:10183694-10183738	AGGCCGGGCGGCCGCGGCCCGTGCTGCGCTCGGTGAACTCGCGC	C	1	5	5
CACNA1S	ENST00000362061	5622	1397	PD8609a	1585050	1506395	breast	NS	NS	NS	carcinoma	ductal_carcinoma	NS	NS	y	COSM5802599	c.541+4_541+8delGGTGG	p.?	Unknown		u	37	1:201061092-201061096	-		-		NA	Confirmed somatic variant	NA	652	NS	primary	NA	14	22140	22140	1	201061092	201061096	1	201061072	201061116	1:201061072-201061116	GGGGTCTGCAGGGACACTGCCACCCACTAGGCACCCCCGACACC	C	1	5	5
APC	ENST00000457016	8532	583	993820	993820	909072	large_intestine	NS	NS	NS	other	neoplasm	NS	NS	n	COSM18701	c.3926_3930delAAAAG	p.E1309fs*4	Deletion - Frameshift		u	37	5:112175217-112175221	+		-		NA	Confirmed somatic variant	9751605	NA	fixed - NOS	NS	NA	2319	225	225	5	112175217	112175221	16	112175197	112175241	5:112175197-112175241	CAAATAGCAGAAATAAAAGAAAAGATTGGAACTAGGTCAGCTGA	A	1	5	5
RUNX1	ENST00000300305	1443	10471	2062725	2062725	1942802	haematopoietic_and_lymphoid_tissue	NS	NS	NS	haematopoietic_neoplasm	acute_myeloid_leukaemia	NS	NS	n	COSM1717870	c.340_344delATCGC	p.I114fs*22	Deletion - Frameshift		u	37	21:36259147-36259151	-		-		NA	Variant of unknown origin	21343560	NA	blood-bone marrow	NS	NA	202	3	3	21	36259147	36259151	3	36259127	36259171	21:36259127-36259171	CCGGGCCAGTACCTTGAAAGCGATGGGCAGGGTCTTGTTGCAGC	G	1	5	5
NF1	ENST00000358273	8520	7765	YUHEF	2013568	1896200	skin	scalp	NS	NS	malignant_melanoma	NS	NS	NS	y	COSM1685742	c.7655_7659delAGGCT	p.K2552fs*2	Deletion - Frameshift		u	37	17:29683517-29683521	+		-		NA	Confirmed somatic variant	22842228	NA	short-term culture	metastasis	NA	474	1	1	17	29683517	29683521	1	29683497	29683541	17:29683497-29683541	CACTTGATATCAGACACAAAGGCTCCTAAAAGGCAAGAAATGGA		0	5	#DIV/0!
PPP1R9B	ENST00000316878	2445	9298	tumor_4167381	2634776	2495172	haematopoietic_and_lymphoid_tissue	NS	NS	NS	lymphoid_neoplasm	NS	NS	NS	y	COSM6205479	c.994_998delGTGGC	p.V332fs*41	Deletion - Frameshift		u	37	17:48226872-48226876	-		-		NA	Confirmed somatic variant	NA	440	NS	primary	68	2	1	1	17	48226872	48226876	1	48226852	48226896	17:48226852-48226896	CGCGGGGCTGGCTGCAGTTGCCACGGTGCTGCCATTCTCCAGGG	G	1	5	5
RBMX	ENST00000431446	591	9910	SNU-C4	2302011	2167294	large_intestine	NS	NS	NS	carcinoma	adenocarcinoma	NS	NS	y	COSM1465896	c.1delA	p.?	Unknown	hom	u	37	23:135961586-135961590	-		-		NA	Reported in another cancer sample as somatic	24755471	NA	cell-line	NS	NA	33	22140	22140	X	135961586	135961590	31	135961566	135961610	X:135961566-135961610	GGGCGATCTGCTTCAACCATGTTTTTTTTTTTTTGGGCCGGTGA	T	1	5	5
GIMAP6	ENST00000328902	879	21918	TCGA-GC-A6I1-01	2262900	2129884	urinary_tract	bladder	NS	NS	carcinoma	NS	NS	NS	y	COSM7125167	c.182_186delTCGGC	p.L61fs*7	Deletion - Frameshift		u	37	7:150325500-150325504	-		-		NA	Confirmed somatic variant	NA	413	NS	primary	90	3	2	2	7	150325500	150325504	1	150325480	150325524	7:150325480-150325524	TAGACTCGAAGACGTCCCTGCCGAGGATGCTGTTTCCTGTTGCA	G	1	5	5
PTEN	ENST00000371953	1212	9588	S70854	850050	769707	thyroid	NS	NS	NS	carcinoma	follicular_carcinoma	NS	NS	n	COSM4933	c.761_765delAAGTA	p.K254fs*42	Deletion - Frameshift		y	37	10:89717736-89717740	+		-		NA	Confirmed somatic variant	9790504	NA	surgery-fixed	primary	NA	1239	6	6	10	89717736	89717740	1	89717716	89717760	10:89717716-89717760	CCTGTGTGTGGTGATATCAAAGTAGAGTTCTTCCACAAACAGAA	A	1	5	5
EPC2	ENST00000258484	2424	24543	SJHGG048_A	2307378	2172582	central_nervous_system	brainstem	NS	NS	glioma	astrocytoma_Grade_IV	glioblastoma_multiforme	NS	y	COSM4970917	c.2332_2336delGCCAT	p.A778fs*>29	Deletion - Frameshift		u	37	2:149542551-149542555	+		-		NA	Confirmed somatic variant	24705251	NA	surgery - NOS	NS	6	20	1	1	2	149542551	149542555	1	149542531	149542575	2:149542531-149542575	AAAGGTTACTCCCAGCAGTGCCATCAGCAGCATAGCAAGGTGTG	T	1	5	5
NF1	ENST00000358273	8520	7765	15CM	2543727	2405277	skin	NS	NS	NS	malignant_melanoma	NS	NS	NS	n	COSM5945948	c.1659_1663delTCAGT	p.Q554fs*2	Deletion - Frameshift		u	37	17:29548885-29548889	+		-		NA	Variant of unknown origin	26744134	NA	surgery-fixed	primary	NA	474	1	1	17	29548885	29548889	1	29548865	29548909	17:29548865-29548909	AGGCTCTGCTGGTTCTTCATCAGTTAGATAGCATTGATTTGTGG	T	1	5	5
RBMX	ENST00000431446	591	9910	Gp5D	2301974	2167257	large_intestine	NS	NS	NS	carcinoma	adenocarcinoma	NS	NS	y	COSM1465896	c.1delA	p.?	Unknown	hom	u	37	23:135961586-135961590	-		-		NA	Reported in another cancer sample as somatic	24755471	NA	cell-line	NS	NA	33	22140	22140	X	135961586	135961590	31	135961566	135961610	X:135961566-135961610	GGGCGATCTGCTTCAACCATGTTTTTTTTTTTTTGGGCCGGTGA	T	1	5	5
CIC	ENST00000160740	4827	14214	SJLGG034_D	2024511	1906613	central_nervous_system	brain	NS	NS	glioma	NS	NS	NS	y	COSM1716220	c.2026_2030delGTGCG	p.V676fs*12	Deletion - Frameshift		u	37	19:42794946-42794950	+		-		NA	Confirmed somatic variant	23583981	NA	surgery fresh/frozen	primary	15	160	2	2	19	42794946	42794950	2	42794926	42794970	19:42794926-42794970	CACCATGGTCACCAATGTGGTGCGGCCTGTCAGCAGCACTCCTG	G	1	5	5
PABPC3	ENST00000281589	1896	8556	SM-4JPUV	2549475	2410930	oesophagus	NS	NS	NS	carcinoma	adenocarcinoma	NS	NS	y	COSM4590021	c.975_979delTATGA	p.M326fs*21	Deletion - Frameshift		u	37	13:25671311-25671315	+		-		NA	Confirmed somatic variant	NA	535	NS	primary	NA	81	25	25	13	25671311	25671315	25	25671291	25671335	13:25671291-25671335	CAATCACTAGTGCAAAGGTTATGATGGAAGGTGGTCGCAGCAAA	T	1	5	5
G2E3	ENST00000206595	2121	20338	TCGA-13-1509-01	1474839	1398538	ovary	NS	NS	NS	carcinoma	serous_carcinoma	NS	NS	y	COSM69058	c.166_170delAAAGA	p.K56fs*18	Deletion - Frameshift	het	u	37	14:31058619-31058623	+		-		NA	Confirmed somatic variant	21720365	331	NS	primary	64	23	1	1	14	31058619	31058623	1	31058599	31058643	14:31058599-31058643	TGGAATTTGGCAGAGAGGCAAAGAAGAAGAAGGAGTTTATGGTT	A	1	5	5
BIRC6	ENST00000421745	14574	13516	CRC-19T	2456792	2319629	large_intestine	NS	NS	NS	carcinoma	adenocarcinoma	NS	NS	y	COSM5482382	c.9500-12_9500-8delTATCT	p.?	Unknown		u	37	2:32730060-32730064	+		-		NA	Confirmed somatic variant	NA	646	NS	primary	50	30	22140	22140	2	32730060	32730064	1	32730040	32730084	2:32730040-32730084	TCTTATAATTTATGTAAAATATCTTCTCTAGGTACAATCACATC	T	1	5	5
CEBPA	ENST00000498907	1077	1833	PD10979a	1738568	1644399	haematopoietic_and_lymphoid_tissue	NS	NS	NS	haematopoietic_neoplasm	acute_myeloid_leukaemia	NS	NS	n	COSM5944359	c.114_118delCCCCG	p.P39fs*67	Deletion - Frameshift		u	37	19:33793203-33793207	-		-		NA	Variant of unknown origin	27276561	NA	NS	NS	NA	417	1	1	19	33793203	33793207	1	33793183	33793227	19:33793183-33793227	GGTGGGGCGGGAGGCTGCGCGGGGCCCGCGCCCCGGGGAAAGCC	C	1	5	5
EGFR	ENST00000275493	3633	3236	P-0010976-T01-IM5	2726617	2585438	lung	NS	NS	NS	carcinoma	adenocarcinoma	NS	NS	n	COSM6978342	c.2252_2256delCATCT	p.S752fs*9	Deletion - Frameshift	het	u	37	7:55242482-55242486	+		-		NA	Confirmed somatic variant	28481359	NA	surgery-fixed	primary	NA	2346	1	1	7	55242482	55242486	1	55242462	55242506	7:55242462-55242506	AAGGAATTAAGAGAAGCAACATCTCCGAAAGCCAACAAGGAAAT	C	1	5	5
STK11	ENST00000326873	1302	11389	58	2699439	2558343	lung	NS	NS	NS	carcinoma	adenocarcinoma	NS	NS	n	COSM6906605	c.245_249delAGAAG	p.K83fs*78	Deletion - Frameshift	het	u	37	19:1207157-1207161	+		-		NA	Confirmed somatic variant	29420467	NA	surgery-fixed	NS	NA	196	1	1	19	1207157	1207161	1	1207137	1207181	19:1207137-1207181	GCCGTCAAGATCCTCAAGAAGAAGAAGTTGCGAAGGATCCCCAA	A	1	5	5
PABPC3	ENST00000281589	1896	8556	666C	2746507	2605210	thyroid	NS	NS	NS	carcinoma	NS	NS	NS	y	COSM4590021	c.975_979delTATGA	p.M326fs*21	Deletion - Frameshift		u	37	13:25671311-25671315	+		-		NA	Confirmed somatic variant	NA	589	NS	primary	51	81	25	25	13	25671311	25671315	25	25671291	25671335	13:25671291-25671335	CAATCACTAGTGCAAAGGTTATGATGGAAGGTGGTCGCAGCAAA	T	1	5	5
PIWIL2	ENST00000356766	2922	17644	TNKTL3	2634804	2495200	haematopoietic_and_lymphoid_tissue	NS	NS	NS	lymphoid_neoplasm	NK-T_cell_lymphoma	NS	NS	y	COSM6862317	c.2658-1_2661delGGGTG	p.?	Unknown		u	37	8:22211783-22211787	+		-		NA	Confirmed somatic variant	NA	673	NS	primary	NA	6	22140	22140	8	22211783	22211787	1	22211763	22211807	8:22211763-22211807	TTTATGGTTTTCCTTCCTAGGGTGGATTTCTATCTTCTTGCCCA	G	1	5	5
TOP2A	ENST00000423485	4596	11989	2218464	2218464	2086475	pleura	NS	NS	NS	pulmonary_blastoma	NS	NS	NS	y	COSM4421311	c.1296_1300delTAATA	p.H432fs*10	Deletion - Frameshift		u	37	17:38564786-38564790	-		-		NA	Confirmed somatic variant	24675358	NA	surgery fresh/frozen	primary	NA	27	1	1	17	38564786	38564790	1	38564766	38564810	17:38564766-38564810	TTGGGAATTCCCTTGATTCTATTATGTTTTACAGCTGAACACTT	T	1	5	5
ARID1A	ENST00000324856	6858	11110	P-0002369-T01-IM3	2718649	2577470	pancreas	NS	NS	NS	carcinoid-endocrine_tumour	NS	NS	NS	n	COSM6921967	c.6474_6478delAAAGA	p.K2159fs*64	Deletion - Frameshift	het	u	37	1:27106863-27106867	+		-		NA	Confirmed somatic variant	28481359	NA	surgery-fixed	primary	NA	962	1	1	1	27106863	27106867	1	27106843	27106887	1:27106843-27106887	TGCGCTTCCTCAGTGACCGAAAGAACCCGGTGTGCCGGGAGATG	A	1	5	5
AFF3	ENST00000409579	3756	6473	PTC-28C	2186085	2054382	thyroid	NS	NS	NS	other	neoplasm	NS	NS	y	COSM5446252	c.1855_1859delACCTC	p.T619fs*72	Deletion - Frameshift		u	37	2:100210339-100210343	-		-		NA	Confirmed somatic variant	NA	589	NS	NS	NA	29	2	2	2	100210339	100210343	1	100210319	100210363	2:100210319-100210363	GTTGGCGCCGTCCCCGGCTGAGGTCCTCTCGGTGCGCCTGGTGG	T	1	5	5
ELAVL3	ENST00000359227	1104	3314	YUAKER	2013574	1896206	skin	NS	NS	NS	malignant_melanoma	NS	NS	NS	y	COSM1685771	c.311_315delAATTA	p.K104fs*21	Deletion - Frameshift		u	37	19:11577005-11577009	-		-		NA	Confirmed somatic variant	22842228	NA	NS	NS	NA	13	1	1	19	11577005	11577009	1	11576985	11577029	19:11576985-11577029	CCTTGATGGTCTTCGTCTGTAATTTGAGGCCGTTGAGGGTGTTG	T	1	5	5
RBMX	ENST00000431446	591	9910	TCGA-BG-A0LX-01	1783421	1687420	endometrium	NS	NS	NS	carcinoma	endometrioid_carcinoma	NS	NS	y	COSM1465896	c.1delA	p.?	Unknown	het	u	37	23:135961586-135961590	-		-		NA	Reported in another cancer sample as somatic	NA	419	fresh/frozen - NOS	primary	57	33	22140	22140	X	135961586	135961590	31	135961566	135961610	X:135961566-135961610	GGGCGATCTGCTTCAACCATGTTTTTTTTTTTTTGGGCCGGTGA	T	1	5	5
CEBPA	ENST00000498907	1077	1833	PD7749a	1578167	1499587	haematopoietic_and_lymphoid_tissue	NS	NS	NS	haematopoietic_neoplasm	acute_myeloid_leukaemia	NS	NS	n	COSM5944367	c.111_115delGGGCC	p.G38fs*68	Deletion - Frameshift		u	37	19:33793206-33793210	-		-		NA	Variant of unknown origin	27276561	NA	NS	NS	NA	417	1	1	19	33793206	33793210	1	33793186	33793230	19:33793186-33793230	GGGGCGGGAGGCTGCGCGGGGCCCGCGCCCCGGGGAAAGCCGAA	G	1	5	5
SLCO4C1	ENST00000310954	2175	23612	S02279	2480887	2343632	lung	NS	NS	NS	carcinoma	small_cell_carcinoma	NS	NS	y	COSM5683783	c.2015-3_2016delTAGGT	p.?	Unknown		u	37	5:101572721-101572725	-		-		NA	Confirmed somatic variant	26168399	NA	surgery fresh/frozen	primary	58	19	22140	22140	5	101572721	101572725	1	101572701	101572745	5:101572701-101572745	TGATAACTTTACAAGTAACACCTAAGTGAAAAAAAAAATTAATC	A	1	5	5
APC	ENST00000457016	8532	583	2204060	2204060	2072299	large_intestine	NS	NS	NS	carcinoma	adenocarcinoma	NS	NS	n	COSM18701	c.3926_3930delAAAAG	p.E1309fs*4	Deletion - Frameshift	hom	y	37	5:112175217-112175221	+		-		NA	Confirmed somatic variant	23085758	NA	surgery fresh/frozen	NS	NA	2319	225	225	5	112175217	112175221	16	112175197	112175241	5:112175197-112175241	CAAATAGCAGAAATAAAAGAAAAGATTGGAACTAGGTCAGCTGA	A	1	5	5
ITK	ENST00000422843	1863	6171	TCGA-B0-4713-01	2120419	1994655	kidney	NS	NS	NS	carcinoma	clear_cell_renal_cell_carcinoma	NS	NS	y	COSM3358578	c.335_339delATAAT	p.N112fs*6	Deletion - Frameshift		u	37	5:156641211-156641215	+		-		NA	Confirmed somatic variant	NA	416	NS	NS	76	5	2	2	5	156641211	156641215	1	156641191	156641235	5:156641191-156641235	CCTGTTTCAGAAACGAGGAATAATAACAGTTTGGTGCCTAAATA	A	1	5	5
SMAD4	ENST00000342988	1659	6770	73T	2784663	2642445	biliary_tract	bile_duct	NS	NS	carcinoma	adenocarcinoma	NS	NS	n	COSM7447204	c.873_877delCCCGC	p.P292fs*14	Deletion - Frameshift	het	u	37	18:48584795-48584799	+		-		NA	Confirmed somatic variant	29712892	NA	surgery-fixed	NS	77	182	2	2	18	48584795	48584799	2	48584775	48584819	18:48584775-48584819	ACGGCCATCTTCAGCACCACCCGCCTATGCCGCCCCATCCCGGA	C	1	5	5
PABPC3	ENST00000281589	1896	8556	NOKSI	2296312	2161915	upper_aerodigestive_tract	head_neck	NS	NS	carcinoma	squamous_cell_carcinoma	NS	NS	y	COSM4590021	c.975_979delTATGA	p.M326fs*21	Deletion - Frameshift		u	37	13:25671311-25671315	+		-		NA	Reported in another cancer sample as somatic	25275298	NA	cell-line	NS	NA	81	25	25	13	25671311	25671315	25	25671291	25671335	13:25671291-25671335	CAATCACTAGTGCAAAGGTTATGATGGAAGGTGGTCGCAGCAAA	T	1	5	5
SMAD4	ENST00000342988	1659	6770	73B	2784662	2642444	biliary_tract	bile_duct	NS	NS	carcinoma	adenocarcinoma	NS	NS	n	COSM7447204	c.873_877delCCCGC	p.P292fs*14	Deletion - Frameshift	het	u	37	18:48584795-48584799	+		-		NA	Confirmed somatic variant	29712892	NA	surgery-fixed	NS	77	182	2	2	18	48584795	48584799	2	48584775	48584819	18:48584775-48584819	ACGGCCATCTTCAGCACCACCCGCCTATGCCGCCCCATCCCGGA	C	1	5	5
CDH1	ENST00000261769	2649	1748	806	992806	908062	breast	NS	NS	NS	carcinoma	lobular_carcinoma	NS	NS	n	COSM19490	c.1529_1533delCCCAG	p.A510fs*25	Deletion - Frameshift	hom	y	37	16:68849626-68849630	+		-		NA	Confirmed somatic variant	10584868	NA	surgery fresh/frozen	primary	NA	357	2	2	16	68849626	68849630	1	68849606	68849650	16:68849606-68849650	GAAATCACATCCTACACTGCCCAGGAGCCAGACACATTTATGGA	G	1	5	5
PARP8	ENST00000281631	2565	26124	S00837	1759200	1663948	lung	NS	NS	NS	carcinoma	small_cell_carcinoma	NS	NS	y	COSM313901	c.2212_2216delAGCAT	p.S738fs*24	Deletion - Frameshift		u	37	5:50125774-50125778	+		-		NA	Variant of unknown origin	22941188	NA	fresh/frozen - NOS	NS	70	13	1	1	5	50125774	50125778	1	50125754	50125798	5:50125754-50125798	CTATCTTAGTCCAATGTCAAGCATATCATTTGGTTACTCAGGTA	A	1	5	5
ARID1A	ENST00000324856	6858	11110	P-0005910-T01-IM5	2722293	2581114	large_intestine	colon	descending	NS	carcinoma	adenocarcinoma	NS	NS	n	COSM6946901	c.6005_6009delCCAAA	p.K2003fs*28	Deletion - Frameshift	het	u	37	1:27106394-27106398	+		-		NA	Confirmed somatic variant	28481359	NA	surgery - NOS	metastasis	NA	962	1	1	1	27106394	27106398	1	27106374	27106418	1:27106374-27106418	GGCAATGACTTTGAGATGTCCAAACACCCAGGGCTGCTGCTCAT	C	1	5	5
CREBBP	ENST00000262367	7329	2348	P-0004260-T01-IM5	2720669	2579490	urinary_tract	upper_urinary_tract	NS	NS	carcinoma	transitional_cell_carcinoma	NS	NS	n	COSM6934448	c.3181_3185delGAGGA	p.E1061fs*4	Deletion - Frameshift	het	u	37	16:3817786-3817790	-		-		NA	Confirmed somatic variant	28481359	NA	surgery-fixed	primary	NA	223	1	1	16	3817786	3817790	1	3817766	3817810	16:3817766-3817810	GTTACTGCTACTCTCTTCTTCCTCTTTAACTTCTACTTTCACTT	T	1	5	5
AMOT	ENST00000304758	2028	17810	SA106	1659977	1574305	breast	NS	NS	NS	carcinoma	basal_(triple-negative)_carcinoma	NS	NS	y	COSM214518	c.269_273delGCGAG	p.G90fs*6	Deletion - Frameshift	het	u	37	23:112054514-112054518	-		-		NA	Confirmed somatic variant	22495314	NA	fresh/frozen - NOS	primary	78.27	8	2	2	X	112054514	112054518	2	112054494	112054538	X:112054494-112054538	AATCATGCATCCTCCGAATCTCGCCCTCTAGCTTGTTTCTCATG	C	1	5	5
VHL	ENST00000256474	642	12687	683	979193	894921	kidney	NS	NS	NS	carcinoma	clear_cell_renal_cell_carcinoma	NS	NS	n	COSM17702	c.183_187delCGTGC	p.V62fs*68	Deletion - Frameshift		u	37	3:10183714-10183718	+		-		NA	Variant of unknown origin	15932632	NA	fixed - NOS	NS	74	1201	2	2	3	10183714	10183718	2	10183694	10183738	3:10183694-10183738	AGGCCGGGCGGCCGCGGCCCGTGCTGCGCTCGGTGAACTCGCGC	C	1	5	5
TET2	ENST00000380013	6009	25941	1799694	1799694	1701430	haematopoietic_and_lymphoid_tissue	NS	NS	NS	haematopoietic_neoplasm	mast_cell_neoplasm	systemic_mastocytosis	aggressive_and_associated_with_other_haematological_disorder	n	COSM1168021	c.5250_5254delCTATA	p.D1750fs*4	Deletion - Frameshift		u	37	4:106196917-106196921	+		-		NA	Variant of unknown origin	23074272	NA	blood-bone marrow	NS	75	793	1	1	4	106196917	106196921	1	106196897	106196941	4:106196897-106196941	TGAGCAATCCAAACATGGACTATAAAAATGGTGAACATCATTCA	A	1	5	5
PLS1	ENST00000337777	1890	9090	RK016_C01	1918812	1806133	liver	NS	NS	NS	carcinoma	NS	NS	NS	y	COSM1632871	c.1683_1687delACCAA	p.P562fs*14	Deletion - Frameshift	het	u	37	3:142430396-142430400	+		-		NA	Variant of unknown origin	NA	322	fresh/frozen - NOS	primary	NA	3	1	1	3	142430396	142430400	1	142430376	142430420	3:142430376-142430420	ATTTAATAGATGCCATTGCACCAAATGCAGTTCGTCAAGAAATG	A	1	5	5
VHL	ENST00000256474	642	12687	978612	978612	894339	kidney	NS	NS	NS	carcinoma	clear_cell_renal_cell_carcinoma	NS	NS	n	COSM18401	c.497_501delTCCGG	p.V166fs*6	Deletion - Frameshift	hom	y	37	3:10191504-10191508	+		-		NA	Confirmed somatic variant	7881415	NA	surgery fresh/frozen	primary	NA	1201	3	3	3	10191504	10191508	1	10191484	10191528	3:10191484-10191528	GAGCGATGCCTCCAGGTTGTCCGGAGCCTAGTCAAGCCTGAGAA	G	1	5	5
TET2	ENST00000380013	6009	25941	1500970	1500970	1423849	haematopoietic_and_lymphoid_tissue	NS	NS	NS	haematopoietic_neoplasm	acute_myeloid_leukaemia	NS	NS	n	COSM87103	c.2450_2454delCCCCT	p.S817fs*2	Deletion - Frameshift	het	u	37	4:106157549-106157553	+		-		NA	Variant of unknown origin	21343549	NA	blood-bone marrow	primary	NA	793	1	1	4	106157549	106157553	1	106157529	106157573	4:106157529-106157573	AATATAAATCGTAGAAATTCCCCTTATAGTCAGACCATGAAATC	T	1	5	5
PABPC3	ENST00000281589	1896	8556	BHY	2296290	2161893	upper_aerodigestive_tract	head_neck	NS	NS	carcinoma	squamous_cell_carcinoma	NS	NS	y	COSM4590021	c.975_979delTATGA	p.M326fs*21	Deletion - Frameshift		u	37	13:25671311-25671315	+		-		NA	Reported in another cancer sample as somatic	25275298	NA	cell-line	NS	52	81	25	25	13	25671311	25671315	25	25671291	25671335	13:25671291-25671335	CAATCACTAGTGCAAAGGTTATGATGGAAGGTGGTCGCAGCAAA	T	1	5	5
NPEPL1	ENST00000356091	1572	16244	ESCC_94	2479592	2342352	oesophagus	NS	NS	NS	carcinoma	squamous_cell_carcinoma	NS	NS	y	COSM5637424	c.318_322delAGCGC	p.A107fs*83	Deletion - Frameshift		u	37	20:57268960-57268964	+		-		NA	Confirmed somatic variant	26873401	NA	NS	NS	65	3	1	1	20	57268960	57268964	1	57268940	57268984	20:57268940-57268984	GGACCTGCCTGCCGCCCGGAGCGCATCGCTGCATTGTGGTGAGT	A	1	5	5
MED12	ENST00000374080	6534	11957	393C	2746470	2605173	thyroid	NS	NS	NS	carcinoma	NS	NS	NS	y	COSM7255806	c.2385_2389delTATTG	p.I796fs*24	Deletion - Frameshift		u	37	23:70345526-70345530	+		-		NA	Confirmed somatic variant	NA	589	NS	primary	46	648	2	2	X	70345526	70345530	2	70345506	70345550	X:70345506-70345550	CTACAGACCAGCTTGCTCCTATTGTGCCTCTGAATCCTGGAGAC	T	1	5	5
FBXO33	ENST00000298097	1668	19833	HCC7T	1919238	1806559	liver	NS	NS	NS	carcinoma	NS	NS	NS	y	COSM1607676	c.1467_1471delAGTCA	p.E489fs*6	Deletion - Frameshift	het	u	37	14:39868917-39868921	-		-		NA	Variant of unknown origin	NA	323	fresh/frozen - NOS	primary	NA	11	1	1	14	39868917	39868921	1	39868897	39868941	14:39868897-39868941	AAATCAATGCTTTCTTCGGTGACTTCAAGCACTTTCAGATCAGA	T	1	5	5
NF1	ENST00000358273	8520	7765	1676298	1676298	1589070	soft_tissue	nerve_sheath	NS	NS	neurofibroma	NS	NS	NS	n	COSM220082	c.6684_6688delGTGGA	p.Q2228fs*12	Deletion - Frameshift		u	37	17:29664878-29664882	+		-		NA	Confirmed somatic variant	22108604	NA	surgery - NOS	NS	NA	474	1	1	17	29664878	29664882	1	29664858	29664902	17:29664858-29664902	CGTGCAAGTGGCTGGACCAGTGGACAGAACTAGCTCAAAGGTAT	A	1	5	5
KDM6A	NM_021140.1	4206	12637	1387	2772750	2630932	urinary_tract	bladder	NS	NS	carcinoma	transitional_cell_carcinoma	papillary_transitional_cell_carcinoma_non_invasive	NS	n	COSM7403743	c.3622_3626delTATAG	p.Y1208fs*41	Deletion - Frameshift		u	37	23:44949061-44949065	+		-		NA	Confirmed somatic variant	29136510	NA	surgery fresh/frozen	primary	74	250	1	1	X	44949061	44949065	2	44949041	44949085	X:44949041-44949085	TGAAGCAAATGTTCCAGTGTATAGGTTTATTCAGCGACCTGGAG	G	1	5	5
VHL	ENST00000256474	642	12687	980527	980527	896249	kidney	NS	NS	NS	carcinoma	clear_cell_renal_cell_carcinoma	NS	NS	n	COSM18159	c.570_574delCCACC	p.H191fs*23	Deletion - Frameshift		u	37	3:10191577-10191581	+		-		NA	Confirmed somatic variant	11505222	NA	surgery fresh/frozen	NS	NA	1201	1	1	3	10191577	10191581	1	10191557	10191601	3:10191557-10191601	TCTACGAAGATCTGGAAGACCACCCAAATGTGCAGAAAGACCTG	C	1	5	5
HNF1A	ENST00000257555	1896	11621	1042536	1042536	958877	liver	NS	NS	NS	other	adenoma	NS	NS	n	COSM24910	c.198_202delGACTC	p.T67fs*27	Deletion - Frameshift	het	n	37	12:121416769-121416773	+		-		NA	Confirmed somatic variant	16496320	NA	surgery fresh/frozen	NS	NA	120	1	1	12	121416769	121416773	1	121416749	121416793	12:121416749-121416793	TGCCCAATGGGCTGGGGGAGACTCGGGGCTCCGAGGACGAGACG	G	1	5	5
ARID1A	ENST00000324856	6858	11110	THCC_12-1T	2746752	2605455	liver	NS	NS	NS	other	neoplasm	NS	NS	y	COSM7185031	c.5222_5226delAGAGA	p.Q1741fs*13	Deletion - Frameshift		u	37	1:27105611-27105615	+		-		NA	Confirmed somatic variant	NA	323	NS	primary	59	962	1	1	1	27105611	27105615	1	27105591	27105635	1:27105591-27105635	GAGGTGGGTGACCCAGGACAGAGAACGCTACTGGATCCTGGGAG	A	1	5	5
CARD11	ENST00000396946	3465	16393	MEL-JWCI-WGS-1	1838360	1732462	skin	face	NS	NS	malignant_melanoma	NS	NS	NS	y	COSM1167529	c.127_131delACGCC	p.T43fs*6	Deletion - Frameshift		u	37	7:2987298-2987302	-		-		NA	Variant of unknown origin	22817889	NA	NS	primary	63	71	1	1	7	2987298	2987302	1	2987278	2987322	7:2987278-2987322	CTTACACTGACGCAGGTAGGGCGTGAGCTTGGCAGGGTTGATAT	G	1	5	5
BAP1	ENST00000460680	2190	950	1459161	1459161	1383134	eye	uveal_tract	NS	NS	malignant_melanoma	epithelioid	NS	NS	n	COSM51985	c.1714_1718delCCCCT	p.P572fs*69	Deletion - Frameshift	hom	y	37	3:52437443-52437447	-		-		NA	Confirmed somatic variant	21051595	NA	surgery fresh/frozen	primary	48	379	1	1	3	52437443	52437447	1	52437423	52437467	3:52437423-52437467	AGGCCCACCTGTCAGCGCCAGGGGACTCAGCACCCCATCCTCAG	A	1	5	5
SRSF2	ENST00000392485	666	10783	PD9235a	1631746	1548616	haematopoietic_and_lymphoid_tissue	NS	NS	NS	haematopoietic_neoplasm	acute_myeloid_leukaemia	NS	NS	n	COSM5944337	c.303_307delCCGCC	p.S101fs*21	Deletion - Frameshift		u	37	17:74732936-74732940	-		-		NA	Variant of unknown origin	27276561	NA	NS	NS	NA	95	16	16	17	74732936	74732940	16	74732916	74732960	17:74732916-74732960	CTGCGGGGTGGCGGTCCCCGGCGGCTGTGGTGTGAGTCCGGGGG		0	5	#DIV/0!
RBMX	ENST00000431446	591	9910	HUB-02-B2-113	2607139	2466851	large_intestine	NS	NS	NS	carcinoma	adenocarcinoma	NS	NS	y	COSM1465896	c.1delA	p.?	Unknown		u	37	23:135961586-135961590	-		-		NA	Confirmed somatic variant	NA	670	organoid culture	NS	NA	33	22140	22140	X	135961586	135961590	31	135961566	135961610	X:135961566-135961610	GGGCGATCTGCTTCAACCATGTTTTTTTTTTTTTGGGCCGGTGA	T	1	5	5
MTMR9	ENST00000221086	1650	14596	T3045	2658625	2518784	large_intestine	NS	NS	NS	carcinoma	adenocarcinoma	NS	NS	y	COSM6716683	c.379_383delTTCCT	p.F127fs*2	Deletion - Frameshift		u	37	8:11157619-11157623	+		-		NA	Confirmed somatic variant	27149842	NA	NS	NS	65.25	9	2	2	8	11157619	11157623	1	11157599	11157643	8:11157599-11157643	AGAAGATGGCTGGCATTCCTTCCTTCCTGAGCAAGAATTTGAAC	T	1	5	5
PABPC3	ENST00000281589	1896	8556	93VU147T	2296308	2161911	upper_aerodigestive_tract	head_neck	NS	NS	carcinoma	squamous_cell_carcinoma	NS	NS	y	COSM4590021	c.975_979delTATGA	p.M326fs*21	Deletion - Frameshift		u	37	13:25671311-25671315	+		-		NA	Reported in another cancer sample as somatic	25275298	NA	cell-line	NS	58	81	25	25	13	25671311	25671315	25	25671291	25671335	13:25671291-25671335	CAATCACTAGTGCAAAGGTTATGATGGAAGGTGGTCGCAGCAAA	T	1	5	5
MSH2	ENST00000233146	2805	7325	P-0007147-T01-IM5	2723522	2582343	large_intestine	caecum	NS	NS	carcinoma	adenocarcinoma	NS	NS	n	COSM6956380	c.1699_1703delAAAAC	p.K567fs*3	Deletion - Frameshift	het	u	37	2:47698141-47698145	+		-		NA	Confirmed somatic variant	28481359	NA	surgery-fixed	primary	NA	86	1	1	2	47698141	47698145	1	47698121	47698165	2:47698121-47698165	TGAAGAGTATACCAAAAATAAAACAGAATATGAAGAAGCCCAGG	A	1	5	5
OR10H3	ENST00000305892	951	8174	ccRCC-61	1980797	1867043	kidney	NS	NS	NS	carcinoma	clear_cell_renal_cell_carcinoma	NS	NS	y	COSM1665645	c.500_504delTCACT	p.T168fs*4	Deletion - Frameshift		u	37	19:15852702-15852706	+		-		NA	Confirmed somatic variant	23797736	NA	NS	NS	NA	5	1	1	19	15852702	15852706	1	15852682	15852726	19:15852682-15852726	ACAATGATGGTTTTTCACCTCACTTTCTGTGGGTCTAATGTGAT	T	1	5	5
KIAA1797	ENST00000380249	5406	23377	2492709	2492709	2355324	skin	NS	NS	NS	malignant_melanoma	NS	NS	NS	y	COSM5730179	c.15_19delCAGGA	p.R6fs*3	Deletion - Frameshift		u	37	9:20715367-20715371	+		-		NA	Confirmed somatic variant	26286987	NA	surgery fresh/frozen	metastasis	NA	13	3	3	9	20715367	20715371	3	20715347	20715391	9:20715347-20715391	CAAAAATGTCAGATGATATCAGGAAAAGGTTTGAATTTCCAAAT		0	5	#DIV/0!
ZNF20	ENST00000334213	1740	12992	S01563	2480855	2343600	lung	NS	NS	NS	carcinoma	small_cell_carcinoma	NS	NS	y	COSM5669990	c.1370_1374delTGCGT	p.L457fs*3	Deletion - Frameshift		u	37	19:12243768-12243772	-		-		NA	Confirmed somatic variant	26168399	NA	surgery fresh/frozen	primary	53	5	1	1	19	12243768	12243772	1	12243748	12243792	19:12243748-12243792	TGTGCGTCCTTTCATGTATACGCAAGGAAGAAAAATACTTGAAT	A	1	5	5
CUL7	ENST00000265348	5097	21024	K338	1692735	1600963	kidney	NS	NS	NS	carcinoma	clear_cell_renal_cell_carcinoma	NS	NS	n	COSM249298	c.733-2_735delAGGTC	p.?	Unknown		u	37	6:43019204-43019208	-		-		NA	Confirmed somatic variant	22138691	NA	surgery fresh/frozen	primary	58	8	22140	22140	6	43019204	43019208	1	43019184	43019228	6:43019184-43019228	AGAAGAGCACCCTTCCTGGGACCTGTGGGATACAACCTTTGGCC	G	1	5	5
APC	ENST00000457016	8532	583	1206169	1206169	1118047	large_intestine	caecum	NS	NS	carcinoma	adenocarcinoma	NS	NS	n	COSM29573	c.4385_4389delAGAGA	p.K1462fs*5	Deletion - Frameshift	het	u	37	5:112175676-112175680	+		-		NA	Variant of unknown origin	19026650	NA	surgery fresh/frozen	primary	45	2319	1	1	5	112175676	112175680	1	112175656	112175700	5:112175656-112175700	AAAGCACCTACTGCTGAAAAGAGAGAGAGTGGACCTAAGCAAGC	A	1	5	5
GULP1	ENST00000359135	915	18649	CHC129T	2194434	2062712	liver	NS	NS	NS	carcinoma	hepatocellular_carcinoma	NS	NS	y	COSM7211603	c.748+10_748+14delCTCAA	p.?	Unknown		u	37	2:189449140-189449144	+		-		NA	Confirmed somatic variant	NA	381	NS	NS	NA	3	22140	22140	2	189449140	189449144	1	189449120	189449164	2:189449120-189449164	ACTGAGATTAGTAAGCTTTCTCAACAAATCAAAGTTTCTTGTTA	C	1	5	5
PTEN	ENST00000371953	1212	9588	P-0011080-T01-IM5	2726707	2585528	central_nervous_system	brain	NS	NS	glioma	astrocytoma_Grade_IV	glioblastoma_multiforme	NS	n	COSM4908	c.760_764delAAAGT	p.K254fs*42	Deletion - Frameshift	het	u	37	10:89717735-89717739	+		-		NA	Confirmed somatic variant	28481359	NA	surgery-fixed	primary	NA	1239	6	6	10	89717735	89717739	5	89717715	89717759	10:89717715-89717759	ACCTGTGTGTGGTGATATCAAAGTAGAGTTCTTCCACAAACAGA	A	1	5	5
WWC3	NM_015691.2	3279	29237	2492725	2492725	2355340	skin	NS	NS	NS	malignant_melanoma	NS	NS	NS	y	COSM5730251	c.2679_2683delCCGAG	p.R894fs*30	Deletion - Frameshift		u	37	23:10102552-10102556	+		-		NA	Confirmed somatic variant	26286987	NA	surgery fresh/frozen	metastasis	NA	10	2	2	X	10102552	10102556	2	10102532	10102576	X:10102532-10102576	AGCGGCCCAGCCGCCGGGCCCGAGGGTCGCCTTTTGTTCGGAGT		0	5	#DIV/0!
RBMX	ENST00000431446	591	9910	HCT116	2301978	2167261	large_intestine	NS	NS	NS	carcinoma	adenocarcinoma	NS	NS	y	COSM1465896	c.1delA	p.?	Unknown	hom	u	37	23:135961586-135961590	-		-		NA	Reported in another cancer sample as somatic	24755471	NA	cell-line	NS	NA	33	22140	22140	X	135961586	135961590	31	135961566	135961610	X:135961566-135961610	GGGCGATCTGCTTCAACCATGTTTTTTTTTTTTTGGGCCGGTGA	T	1	5	5
TBX3	ENST00000257566	2232	11602	2687053	2687053	2546035	breast	NS	NS	NS	carcinoma	NS	NS	NS	n	COSM6904178	c.936_940delAAAAA	p.R314fs*11	Deletion - Frameshift		u	37	12:115115386-115115390	-		-		NA	Variant of unknown origin	27284958	NA	surgery-fixed	metastasis	51	124	1	1	12	115115386	115115390	1	115115366	115115410	12:115115366-115115410	ATAATTGTTTCAACTCACCTTTTTTCTCTTCGGCCATTTCCAGT	T	1	5	5
RBMX	ENST00000431446	591	9910	TCGA-B5-A0JZ-01	1783389	1687388	endometrium	NS	NS	NS	carcinoma	endometrioid_carcinoma	NS	NS	y	COSM1465896	c.1delA	p.?	Unknown	het	u	37	23:135961586-135961590	-		-		NA	Reported in another cancer sample as somatic	NA	419	fresh/frozen - NOS	primary	60	33	22140	22140	X	135961586	135961590	31	135961566	135961610	X:135961566-135961610	GGGCGATCTGCTTCAACCATGTTTTTTTTTTTTTGGGCCGGTGA	T	1	5	5
GNL3L	ENST00000336470	1749	25553	TCGA-XF-AAMT-01	2339534	2204517	urinary_tract	bladder	NS	NS	carcinoma	NS	NS	NS	y	COSM7166422	c.1466_1470delATTGC	p.C490fs*11	Deletion - Frameshift		u	37	23:54584888-54584892	+		-		NA	Confirmed somatic variant	NA	413	NS	primary	75	3	1	1	X	54584888	54584892	1	54584868	54584912	X:54584868-54584912	ATTGGAGATCTCACTGGGTATTGCACCAATCCGAACCGTCATCA	A	1	5	5
APC	ENST00000457016	8532	583	C6	985680	901333	large_intestine	NS	NS	NS	carcinoma	adenocarcinoma	NS	NS	n	COSM18701	c.3926_3930delAAAAG	p.E1309fs*4	Deletion - Frameshift		u	37	5:112175217-112175221	+		-		NA	Reported in another cancer sample as somatic	1355210	NA	surgery - NOS	primary	NA	2319	225	225	5	112175217	112175221	16	112175197	112175241	5:112175197-112175241	CAAATAGCAGAAATAAAAGAAAAGATTGGAACTAGGTCAGCTGA	A	1	5	5
PABPC3	ENST00000281589	1896	8556	46C	2748406	2607109	thyroid	NS	NS	NS	carcinoma	NS	NS	NS	y	COSM4590021	c.975_979delTATGA	p.M326fs*21	Deletion - Frameshift		u	37	13:25671311-25671315	+		-		NA	Confirmed somatic variant	NA	589	NS	primary	26	81	25	25	13	25671311	25671315	25	25671291	25671335	13:25671291-25671335	CAATCACTAGTGCAAAGGTTATGATGGAAGGTGGTCGCAGCAAA	T	1	5	5
SP1	ENST00000327443	2358	11205	GC9_T	1645685	1560719	stomach	NS	NS	NS	carcinoma	adenocarcinoma	NS	NS	y	COSM150857	c.2030_2034delAACGT	p.K677fs*5	Deletion - Frameshift	het	u	37	12:53803331-53803335	+		-		NA	Variant of unknown origin	NA	371	fresh/frozen - NOS	NS	NA	2	1	1	12	53803331	53803335	1	53803311	53803355	12:53803311-53803355	GATGAGCTACAGAGGCACAAACGTACACACACAGGTGAGCAAGA	A	1	5	5
MLL3	ENST00000355193	14907	13726	P-0006137-T01-IM5	2722517	2581338	breast	NS	NS	NS	carcinoma	ductal_carcinoma	NS	NS	n	COSM6948452	c.4074_4078delTTTCC	p.F1359fs*17	Deletion - Frameshift	het	u	37	7:151900033-151900037	-		-		NA	Confirmed somatic variant	28481359	NA	surgery - NOS	primary	NA	289	2	2	7	151900033	151900037	2	151900013	151900057	7:151900013-151900057	ATTACTTGTAAATAGGCAGGGAAAGTTTCTTCAAGCTTATTTTT	G	1	5	5
PABPC3	ENST00000281589	1896	8556	UM-SCC-2	2296304	2161907	upper_aerodigestive_tract	head_neck	NS	NS	carcinoma	squamous_cell_carcinoma	NS	NS	y	COSM4590021	c.975_979delTATGA	p.M326fs*21	Deletion - Frameshift		u	37	13:25671311-25671315	+		-		NA	Reported in another cancer sample as somatic	25275298	NA	cell-line	NS	64	81	25	25	13	25671311	25671315	25	25671291	25671335	13:25671291-25671335	CAATCACTAGTGCAAAGGTTATGATGGAAGGTGGTCGCAGCAAA	T	1	5	5
PABPC3	ENST00000281589	1896	8556	SCC-25	2296302	2161905	upper_aerodigestive_tract	head_neck	NS	NS	carcinoma	squamous_cell_carcinoma	NS	NS	y	COSM4590021	c.975_979delTATGA	p.M326fs*21	Deletion - Frameshift		u	37	13:25671311-25671315	+		-		NA	Reported in another cancer sample as somatic	25275298	NA	cell-line	NS	70	81	25	25	13	25671311	25671315	25	25671291	25671335	13:25671291-25671335	CAATCACTAGTGCAAAGGTTATGATGGAAGGTGGTCGCAGCAAA	T	1	5	5
VHL	ENST00000256474	642	12687	1273114	1273114	1184412	kidney	NS	NS	NS	carcinoma	clear_cell_renal_cell_carcinoma	NS	NS	n	COSM34000	c.230_234delGCAAT	p.C77fs*53	Deletion - Frameshift	hom	y	37	3:10183761-10183765	+		-		NA	Confirmed somatic variant	19755989	NA	surgery fresh/frozen	NS	43	1201	1	1	3	10183761	10183765	1	10183741	10183785	3:10183741-10183785	CCCTCCCAGGTCATCTTCTGCAATCGCAGTCCGCGCGTCGTGCT	T	1	5	5
APC	ENST00000457016	8532	583	993822	993822	909074	large_intestine	NS	NS	NS	other	neoplasm	NS	NS	n	COSM18701	c.3926_3930delAAAAG	p.E1309fs*4	Deletion - Frameshift		u	37	5:112175217-112175221	+		-		NA	Confirmed somatic variant	9751605	NA	fixed - NOS	NS	NA	2319	225	225	5	112175217	112175221	16	112175197	112175241	5:112175197-112175241	CAAATAGCAGAAATAAAAGAAAAGATTGGAACTAGGTCAGCTGA	A	1	5	5
TBX3	ENST00000257566	2232	11602	H_KU-2031-1320471	2768024	2626243	breast	NS	NS	NS	carcinoma	ER-positive_carcinoma	NS	NS	n	COSM7346135	c.761_765delTTGTA	p.I254fs*4	Deletion - Frameshift		u	37	12:115117409-115117413	-		-		NA	Variant of unknown origin	30181556	NA	surgery-fixed	NS	NA	124	1	1	12	115117409	115117413	1	115117389	115117433	12:115117389-115117433	TCAAGATGTCATTGGCTCTTACAATGTGGAACCGGGGCTGGTAT	T	1	5	5
SH3GL1	ENST00000269886	1107	10830	425	2267397	2134165	oesophagus	lower_third	NS	NS	carcinoma	squamous_cell_carcinoma	NS	NS	y	COSM4432740	c.313_317delGGCGG	p.G105fs*6	Deletion - Frameshift		u	37	19:4365493-4365497	-		-		NA	Confirmed somatic variant	25151357	NA	surgery fresh/frozen	primary	74	4	1	1	19	4365493	4365497	1	4365473	4365517	19:4365473-4365517	CTCACCAAAGTTGGACTCGCCGCCCAGCTCCTTCCCGTGGCGGA	C	1	5	5
SRSF2	ENST00000392485	666	10783	PD10891a	1738480	1644311	haematopoietic_and_lymphoid_tissue	NS	NS	NS	haematopoietic_neoplasm	acute_myeloid_leukaemia	NS	NS	n	COSM5944337	c.303_307delCCGCC	p.S101fs*21	Deletion - Frameshift		u	37	17:74732936-74732940	-		-		NA	Variant of unknown origin	27276561	NA	NS	NS	NA	95	16	16	17	74732936	74732940	16	74732916	74732960	17:74732916-74732960	CTGCGGGGTGGCGGTCCCCGGCGGCTGTGGTGTGAGTCCGGGGG		0	5	#DIV/0!
ARID1A	ENST00000324856	6858	11110	P-0003131-T01-IM5	2719625	2578446	urinary_tract	bladder	NS	NS	carcinoma	transitional_cell_carcinoma	NS	NS	n	COSM6926476	c.752_756delCGCCT	p.P252fs*146	Deletion - Frameshift	het	u	37	1:27023646-27023650	+		-		NA	Confirmed somatic variant	28481359	NA	surgery-fixed	primary	NA	962	1	1	1	27023646	27023650	1	27023626	27023670	1:27023626-27023670	GCGGCTGCCGGCTCCAAGCCGCCTCCCTCCTCCAGCGCCTCCGC	C	1	5	5
BAP1	ENST00000460680	2190	950	M70PT	2671657	2531216	pleura	NS	NS	NS	mesothelioma	epithelial	NS	NS	y	COSM6848351	c.1473_1477delGAGTA	p.E491fs*6	Deletion - Frameshift		u	37	3:52437684-52437688	-		-		NA	Confirmed somatic variant	26928227	NA	surgery fresh/frozen	primary	69	379	2	2	3	52437684	52437688	1	52437664	52437708	3:52437664-52437708	ATCTCAGAGGCCGTGTCTGTACTCTCATTGCTGGGGGTGGGTGA	T	1	5	5
ARID1A	ENST00000324856	6858	11110	1386-01-3TD	2744684	2603387	haematopoietic_and_lymphoid_tissue	NS	NS	NS	lymphoid_neoplasm	chronic_lymphocytic_leukaemia-small_lymphocytic_lymphoma	NS	NS	y	COSM7209894	c.2927_2931delCTCCA	p.T976fs*29	Deletion - Frameshift		u	37	1:27092996-27093000	+		-		NA	Confirmed somatic variant	NA	340	blood	primary	54	962	1	1	1	27092996	27093000	1	27092976	27093020	1:27092976-27093020	CTTGGGGATGTAAAGTTAACTCCAGCCACCAAAATGAACAACAA	A	1	5	5
AMPD3	ENST00000396554	2331	470	Pat_01_A	2492837	2355451	NS	NS	NS	NS	malignant_melanoma	NS	NS	NS	y	COSM5837698	c.966_966+4delGGTGC	p.?	Unknown		u	37	11:10508911-10508915	+		-		NA	Confirmed somatic variant	24265153	NA	surgery-fixed	NS	45	10	22140	22140	11	10508911	10508915	2	10508891	10508935	11:10508891-10508935	ACTTCTATAACGTGAGAAAGGTGCGTTAGGGGCGAGTGTTCACA	G	1	5	5
APC	ENST00000457016	8532	583	1265	987244	902820	large_intestine	NS	NS	NS	adenoma	tubular	NS	NS	n	COSM18701	c.3926_3930delAAAAG	p.E1309fs*4	Deletion - Frameshift		u	37	5:112175217-112175221	+		-		NA	Confirmed somatic variant	8012980	NA	surgery fresh/frozen	NS	NA	2319	225	225	5	112175217	112175221	16	112175197	112175241	5:112175197-112175241	CAAATAGCAGAAATAAAAGAAAAGATTGGAACTAGGTCAGCTGA	A	1	5	5
CEBPA	ENST00000498907	1077	1833	981718	981718	897437	haematopoietic_and_lymphoid_tissue	NS	NS	NS	haematopoietic_neoplasm	acute_myeloid_leukaemia	M2	NS	n	COSM18267	c.64_68delCCCCC	p.P22fs*84	Deletion - Frameshift		u	37	19:33793253-33793257	-		-		NA	Variant of unknown origin	14726504	NA	blood-bone marrow	NS	NA	417	1	1	19	33793253	33793257	1	33793233	33793277	19:33793233-33793277	GGCGCTGCTGGGCGCGTGCGGGGGGCTCTGCAGGTGGCTGCTCA	G	1	5	5
APC	ENST00000457016	8532	583	990192	990192	905506	pancreas	NS	NS	NS	carcinoma	ductal_carcinoma	NS	NS	n	COSM19237	c.2571_2575delAATTG	p.I858fs*52	Deletion - Frameshift		u	37	5:112173862-112173866	+		-		NA	Confirmed somatic variant	1423316	NA	surgery-fixed	primary	NA	2319	1	1	5	112173862	112173866	1	112173842	112173886	5:112173842-112173886	GTTTGGAGAGAGAACGCGGAATTGGTCTAGGCAACTACCATCCA	G	1	5	5
TET2	ENST00000380013	6009	25941	PD11250a	1738839	1644670	haematopoietic_and_lymphoid_tissue	NS	NS	NS	haematopoietic_neoplasm	acute_myeloid_leukaemia	NS	NS	n	COSM5944240	c.2247_2251delAATAA	p.I750fs*2	Deletion - Frameshift		u	37	4:106157346-106157350	+		-		NA	Variant of unknown origin	27276561	NA	NS	NS	NA	793	2	2	4	106157346	106157350	1	106157326	106157370	4:106157326-106157370	AACAGCAGCAAAAATTACAAATAAAGAATAAAGAGGAAATACTC	A	1	5	5
NAP1L4	ENST00000380542	1128	7640	tumor_4198542	2385407	2248239	haematopoietic_and_lymphoid_tissue	NS	NS	NS	lymphoid_neoplasm	NS	NS	NS	y	COSM5948158	c.946_950delGATTT	p.D316fs*1	Deletion - Frameshift		u	37	11:2975842-2975846	-		-		NA	Confirmed somatic variant	NA	440	NS	primary	68	3	1	1	11	2975842	2975846	1	2975822	2975866	11:2975822-2975866	GAAAAAGTGTCCAATTTCAAAATCAGAGGCTAATGTGAATTCAG	A	1	5	5
RB1	ENST00000267163	2787	9884	P-0004434-T01-IM5	2786948	2644371	breast	NS	NS	NS	carcinoma	ER-positive_carcinoma	NS	NS	n	COSM6936156	c.2598_2602delCAACC	p.N867fs*2	Deletion - Frameshift	hom	u	37	13:49050914-49050918	+		-		NA	Confirmed somatic variant	30537512	NA	surgery-fixed	NS	NA	402	2	2	13	49050914	49050918	2	49050894	49050938	13:49050894-49050938	AAAGAAGTGCTGAAGGAAGCAACCCTCCTAAACCACTGAAAAAA	C	1	5	5
PTEN	ENST00000371953	1212	9588	S66355	846788	766445	central_nervous_system	brain	NS	NS	glioma	astrocytoma_Grade_IV	glioblastoma_multiforme	NS	n	COSM4908	c.760_764delAAAGT	p.K254fs*42	Deletion - Frameshift		y	37	10:89717735-89717739	+		-		NA	Reported in another cancer sample as somatic	10427138	NA	surgery fresh/frozen	primary	NA	1239	6	6	10	89717735	89717739	5	89717715	89717759	10:89717715-89717759	ACCTGTGTGTGGTGATATCAAAGTAGAGTTCTTCCACAAACAGA	A	1	5	5
ATM	ENST00000278616	9171	795	966	1038259	954843	haematopoietic_and_lymphoid_tissue	lymph_node	NS	NS	lymphoid_neoplasm	mantle_cell_lymphoma	NS	NS	n	COSM22533	c.5047_5051delTTCTC	p.F1683fs*7	Deletion - Frameshift		u	37	11:108170482-108170486	+		-		NA	Variant of unknown origin	16461462	NA	surgery - NOS	NS	NA	333	1	1	11	108170482	108170486	1	108170462	108170506	11:108170462-108170506	AGAAGTGGGTCCTATAGATTTCTCTACCATAGCTATACAACATA	T	1	5	5
NF2	ENST00000338641	1788	7773	1052487	1052487	968558	soft_tissue	nerve_sheath	NS	NS	schwannoma	NS	NS	NS	n	COSM24172	c.792_796delCTCGT	p.S265fs*2	Deletion - Frameshift		u	37	22:30057310-30057314	+		-		NA	Variant of unknown origin	8698340	NA	surgery - NOS	NS	NA	499	1	1	22	30057310	30057314	1	30057290	30057334	22:30057290-30057334	GGAATGAAATCCGAAACATCTCGTACAGTGACAAGGAGGTAGGA	T	1	5	5
SERPINB4	ENST00000341074	1173	10570	OT3358	2785086	2645202	biliary_tract	bile_duct	NS	NS	carcinoma	adenocarcinoma	NS	NS	y	COSM7428742	c.192_196delGAACA	p.E64fs*11	Deletion - Frameshift		u	37	18:61310421-61310425	-		-		NA	Confirmed somatic variant	25526346	NA	surgery fresh/frozen	primary	48	2	1	1	18	61310421	61310425	1	61310401	61310445	18:61310401-61310445	GTTGCAGCTTTTTCTGTGGTGTTCTCTGTGACTTGATCAAAGTG	T	1	5	5
FAM199X	ENST00000493442	1167	25195	META52	2628401	2488790	breast	NS	NS	NS	carcinoma	metaplastic_carcinoma	NS	NS	y	COSM6196503	c.1105_1109delGAGGT	p.E369fs*7	Deletion - Frameshift		u	37	23:103434397-103434401	+		-		NA	Confirmed somatic variant	28153863	NA	surgery fresh/frozen	NS	59	7	1	1	X	103434397	103434401	1	103434377	103434421	X:103434377-103434421	TGGGCTCTTCCTTAACGAAGAGGTGCTGTCCTTGAAAGTGACTG	G	1	5	5
DDX3X	ENST00000399959	1989	2745	CLL33_1	2776211	2634348	haematopoietic_and_lymphoid_tissue	NS	NS	NS	lymphoid_neoplasm	chronic_lymphocytic_leukaemia-small_lymphocytic_lymphoma	NS	NS	y	COSM7429142	c.587_591delAGCTT	p.E196fs*97	Deletion - Frameshift		u	37	23:41202512-41202516	+		-		NA	Confirmed somatic variant	25377784	NA	blood-bone marrow	NS	NA	32	1	1	X	41202512	41202516	1	41202492	41202536	X:41202492-41202536	ATTATCATGGGAAACATTGAGCTTACTCGTTATACTCGCCCAAC	A	1	5	5
PABPC3	ENST00000281589	1896	8556	UM-SCC-4	2296305	2161908	upper_aerodigestive_tract	head_neck	NS	NS	carcinoma	squamous_cell_carcinoma	NS	NS	y	COSM4590021	c.975_979delTATGA	p.M326fs*21	Deletion - Frameshift		u	37	13:25671311-25671315	+		-		NA	Reported in another cancer sample as somatic	25275298	NA	cell-line	NS	47	81	25	25	13	25671311	25671315	25	25671291	25671335	13:25671291-25671335	CAATCACTAGTGCAAAGGTTATGATGGAAGGTGGTCGCAGCAAA	T	1	5	5
ANP32A	ENST00000465139	750	13233	PD4975a	1463682	1387534	breast	NS	NS	NS	carcinoma	ductal_carcinoma	NS	NS	y	COSM5802431	c.308_312delTCAGC	p.L103fs*45	Deletion - Frameshift		u	37	15:69079767-69079771	-		-		NA	Confirmed somatic variant	NA	652	NS	primary	NA	2	1	1	15	69079767	69079771	1	69079747	69079791	15:69079747-69079791	TTACCAGTGGCTCTATTGTGCTGAGGTCTTTAATTTTGTTGCCA	G	1	5	5
HDLBP	ENST00000427183	3708	4857	T134258	2658292	2518451	large_intestine	NS	NS	NS	carcinoma	adenocarcinoma	NS	NS	y	COSM6678431	c.241_245delCCTCC	p.P81fs*3	Deletion - Frameshift		u	37	2:242203960-242203964	-		-		NA	Confirmed somatic variant	27149842	NA	NS	NS	73.08	26	1	1	2	242203960	242203964	2	242203940	242203984	2:242203940-242203984	AGCAGCTTTCTCAGGAAGTGGAGGGAAGGCATCCTTGTAGGTTG	G	1	5	5
ZNF808	ENST00000359798	2712	33230	HCC76T	1919235	1806556	liver	NS	NS	NS	carcinoma	NS	NS	NS	y	COSM1612702	c.2087_2091delAACAT	p.K696fs*2	Deletion - Frameshift	het	u	37	19:53058256-53058260	+		-		NA	Variant of unknown origin	NA	323	fresh/frozen - NOS	primary	NA	6	2	2	19	53058256	53058260	1	53058236	53058280	19:53058236-53058280	TGTCGTTCCTATGTGGCAAAACATACTAGAATTCACAGTGGAAT	A	1	5	5
SLC30A10	ENST00000366926	1458	25355	CHC303T	2194518	2062796	liver	NS	NS	NS	carcinoma	hepatocellular_carcinoma	NS	NS	y	COSM4950513	c.700_704delGAAGC	p.E234fs*35	Deletion - Frameshift		u	37	1:220100384-220100388	-		-		NA	Confirmed somatic variant	NA	381	NS	NS	NA	7	1	1	1	220100384	220100388	1	220100364	220100408	1:220100364-220100408	CCTACCTCTGATATTCAGAGCTTCAGACTTTTTCTCTTTTTTCA		0	5	#DIV/0!
FLNA	ENST00000369850	7944	3754	1005	2491899	2354528	breast	NS	NS	NS	fibroepithelial_neoplasm	phyllodes_tumour	benign	NS	y	COSM5730947	c.5168_5172delGTGTG	p.C1723fs*68	Deletion - Frameshift		u	37	23:153583238-153583242	-		-		NA	Confirmed somatic variant	26437033	NA	surgery fresh/frozen	NS	22	55	1	1	X	153583238	153583242	1	153583218	153583262	X:153583218-153583262	CGTGCTCGCCACCAAAGCGCACACAGATGACGTATTTGCCCGGC		0	5	#DIV/0!
ATP2B1	ENST00000261173	3663	814	PCSI_0410_Lv_M_526	2743802	2602505	pancreas	NS	NS	NS	carcinoma	NS	NS	NS	y	COSM7211735	c.3110_3114delCAATA	p.S1037fs*1	Deletion - Frameshift		u	37	12:89995157-89995161	-		-		NA	Confirmed somatic variant	NA	382	NS	metastasis	NA	20	17	17	12	89995157	89995161	16	89995137	89995181	12:89995137-89995181	TTGACCATAGCCACTGTTCTATTGAAAGTTCTGAACAACTGAAA		0	5	#DIV/0!
RBM10	ENST00000377604	2793	9896	P-0003955-T01-IM3	2719291	2578112	urinary_tract	bladder	NS	NS	carcinoma	transitional_cell_carcinoma	NS	NS	n	COSM6949304	c.412_416delCAGGC	p.Q138fs*3	Deletion - Frameshift	het	u	37	23:47030637-47030641	+		-		NA	Confirmed somatic variant	28481359	NA	surgery-fixed	primary	NA	83	1	1	X	47030637	47030641	1	47030617	47030661	X:47030617-47030661	CATGCTGAGGATGCTGCCACAGGCAGCCACTGAGGATGACGTAC		0	5	#DIV/0!
ACAN	ENST00000439576	7251	319	MO_1114	2467325	2330156	prostate	NS	NS	NS	carcinoma	NS	NS	NS	y	COSM5547721	c.5730_5734delCAGTG	p.S1911fs*14	Deletion - Frameshift	het	u	37	15:89401888-89401892	+		-		NA	Confirmed somatic variant	26000489	NA	surgery - NOS	metastasis	62	10	1	1	15	89401888	89401892	1	89401868	89401912	15:89401868-89401912	CCTCTGTAGCCATGGGCACCAGTGGAGAGGCCTCAGGACTTCCA		0	5	#DIV/0!
MRPL13	ENST00000306185	537	14278	43498	2746097	2604800	large_intestine	NS	NS	NS	carcinoma	adenocarcinoma	NS	NS	y	COSM7281937	c.28-14_28-10delTTTTC	p.?	Unknown		u	37	8:121455558-121455562	-		-		NA	Confirmed somatic variant	NA	646	NS	primary	73	5	22140	22140	8	121455558	121455562	1	121455538	121455582	8:121455538-121455582	TGGCCCATTGCTTGGGGGGGAAAAAAAAAAAAAAGAAGAGGAAA		0	5	#DIV/0!
ITPR2	ENST00000381340	8106	6181	HCC-JP-135-T	2746870	2605573	liver	NS	NS	NS	other	neoplasm	NS	NS	y	COSM7202328	c.1304_1308delCACTG	p.P435fs*2	Deletion - Frameshift		u	37	12:26834908-26834912	-		-		NA	Confirmed somatic variant	NA	323	NS	primary	56	36	1	1	12	26834908	26834912	1	26834888	26834932	12:26834888-26834932	CTAAGTCTCGAACTTCAGACAGTGGAACAGACACGATTGCGAAC		0	5	#DIV/0!
NOTCH1	ENST00000277541	7668	7881	27	2770756	2628957	haematopoietic_and_lymphoid_tissue	NS	NS	NS	lymphoid_neoplasm	acute_lymphoblastic_T_cell_leukaemia	NS	NS	n	COSM7351205	c.4774_4778delTTCCT	p.F1592fs*16	Deletion - Frameshift	het	u	37	9:139399365-139399369	-		-		NA	Variant of unknown origin	28157215	NA	blood-bone marrow	recurrent	NA	974	1	1	9	139399365	139399369	1	139399345	139399389	9:139399345-139399389	CACGCGGCTGAGCTCCCGCAGGAAGTGGAAGGAGCTGTTGCGCA		0	5	#DIV/0!
PTEN	ENST00000371953	1212	9588	S73384	850940	770597	endometrium	NS	NS	NS	hyperplasia	NS	NS	NS	n	COSM4943	c.950_954delTACTT	p.V317fs*6	Deletion - Frameshift		y	37	10:89720799-89720803	+		-		NA	Confirmed somatic variant	11849740	NA	surgery fresh/frozen	primary	49	1239	2	2	10	89720799	89720803	2	89720779	89720823	10:89720779-89720823	AATGACAAGGAATATCTAGTACTTACTTTAACAAAAAATGATCT		0	5	#DIV/0!
MAP3K1	ENST00000399503	4539	6848	P-0010453-T01-IM5	2726186	2585007	breast	NS	NS	NS	carcinoma	ductal_carcinoma	NS	NS	n	COSM5752242	c.3880_3884delGAGAT	p.E1294fs*13	Deletion - Frameshift	het	u	37	5:56180551-56180555	+		-		NA	Confirmed somatic variant	28481359	NA	surgery-fixed	metastasis	NA	202	3	3	5	56180551	56180555	3	56180531	56180575	5:56180531-56180575	AGTAGAAGCACTAAGAGAAGAGATAAGAATGATGAGCCATCTGA		0	5	#DIV/0!
AP1B1	ENST00000415447	2820	554	HKNPC-022-Tumor-SM-64MFC	2640120	2500421	upper_aerodigestive_tract	pharynx	nasopharynx	NS	carcinoma	nasopharyngeal_carcinoma	NS	NS	y	COSM6458250	c.805_809delATGTT	p.M269fs*2	Deletion - Frameshift		u	37	22:29750768-29750772	-		-		NA	Confirmed somatic variant	28098136	NA	surgery-fixed	metastasis	44	6	2	2	22	29750768	29750772	2	29750748	29750792	22:29750748-29750792	GTAGTCCAAGTCCTTAGACAACATCTCCATGAACTTCATCAGCA		0	5	#DIV/0!
OAS2	ENST00000342315	2160	8087	TCGA-E7-A97Q-01	2385764	2248596	urinary_tract	bladder	NS	NS	carcinoma	NS	NS	NS	y	COSM7110082	c.474_478delGATCT	p.W158fs*1	Deletion - Frameshift		u	37	12:113433126-113433130	+		-		NA	Confirmed somatic variant	NA	413	NS	primary	60	19	1	1	12	113433126	113433130	1	113433106	113433150	12:113433106-113433150	ATGATAATCCCAGCCCCTGGATCTATCGAGAGCTCAAAAGATCC		0	5	#DIV/0!
VHL	ENST00000256474	642	12687	1302450	1302450	1213501	kidney	NS	NS	NS	carcinoma	clear_cell_renal_cell_carcinoma	NS	NS	n	COSM36351	c.274_278delGACGG	p.D92fs*38	Deletion - Frameshift	hom	y	37	3:10183805-10183809	+		-		NA	Confirmed somatic variant	19996202	NA	surgery fresh/frozen	NS	NA	1201	1	1	3	10183805	10183809	1	10183785	10183829	3:10183785-10183829	GCCCGTATGGCTCAACTTCGACGGCGAGCCGCAGCCCTACCCAA		0	5	#DIV/0!
TAS2R31	ENST00000390675	930	19113	UM-SCC-4	2296305	2161908	upper_aerodigestive_tract	head_neck	NS	NS	carcinoma	squamous_cell_carcinoma	NS	NS	y	COSM4599674	c.375_379delTAAGA	p.K126fs*32	Deletion - Frameshift		u	37	12:11183556-11183560	-		-		NA	Variant of unknown origin	25275298	NA	cell-line	NS	47	5	1	1	12	11183556	11183560	1	11183536	11183580	12:11183536-11183580	AGCATCACCAGAATGACACTCTTAACTCTCCTCTTTAAGTGAAG		0	5	#DIV/0!
ATP2B1	ENST00000359142	3531	814	PCSI_0410_Hr_M_526	2743798	2602501	pancreas	NS	NS	NS	carcinoma	NS	NS	NS	y	COSM7211736	c.3110_3114delCAATA	p.S1037fs*1	Deletion - Frameshift		u	37	12:89995157-89995161	-		-		NA	Confirmed somatic variant	NA	382	NS	metastasis	NA	20	17	17	12	89995157	89995161	16	89995137	89995181	12:89995137-89995181	TTGACCATAGCCACTGTTCTATTGAAAGTTCTGAACAACTGAAA		0	5	#DIV/0!
DNMT3A	ENST00000321117	2739	2978	PD8203a	1578621	1500041	haematopoietic_and_lymphoid_tissue	NS	NS	NS	haematopoietic_neoplasm	acute_myeloid_leukaemia	NS	NS	n	COSM5944195	c.2418_2422delATCCA	p.S807fs*3	Deletion - Frameshift		u	37	2:25459861-25459865	-		-		NA	Variant of unknown origin	27276561	NA	NS	NS	NA	234	1	1	2	25459861	25459865	1	25459841	25459885	2:25459841-25459885	TCCAGCTTATCATTCACAGTGGATGCCAACGGCCTAGGAGGCAG		0	5	#DIV/0!
TET2	ENST00000380013	6009	25941	P-0004817-T01-IM5	2721221	2580042	haematopoietic_and_lymphoid_tissue	lymph_node	NS	NS	lymphoid_neoplasm	angioimmunoblastic_T_cell_lymphoma	NS	NS	n	COSM6938927	c.1776_1780delTCAAC	p.P594fs*42	Deletion - Frameshift	het	u	37	4:106156875-106156879	+		-		NA	Confirmed somatic variant	28481359	NA	surgery - NOS	primary	NA	793	4	4	4	106156875	106156879	4	106156855	106156899	4:106156855-106156899	TGCCATCAATTCTTCAGTATCAACCCAATCTCTCCAATCAAATG		0	5	#DIV/0!
UGT2B15	ENST00000338206	1593	12546	HUB-02-B2-075	2607140	2466852	large_intestine	NS	NS	NS	carcinoma	adenocarcinoma	NS	NS	y	COSM6040446	c.579_583delCTATG	p.Y194fs*9	Deletion - Frameshift		u	37	4:69535754-69535758	-		-		NA	Confirmed somatic variant	NA	670	organoid culture	NS	NA	9	1	1	4	69535754	69535758	1	69535734	69535778	4:69535734-69535778	TCTGACATAACAACAGGTACATAGGAAGGAGGGAACAGAAATCC		0	5	#DIV/0!
BRCA2	ENST00000544455	10257	1101	P-0000964-T01-IM3	2716355	2575176	prostate	NS	NS	NS	carcinoma	adenocarcinoma	NS	NS	n	COSM6915030	c.6223_6227delAAAGT	p.K2075fs*1	Deletion - Frameshift	het	u	37	13:32914715-32914719	+		-		NA	Confirmed somatic variant	28481359	NA	surgery-fixed	primary	NA	162	6	6	13	32914715	32914719	6	32914695	32914739	13:32914695-32914739	TTTAGAAAGTTCCTTACACAAAGTTAAGGGAGTGTTAGAGGAAT		0	5	#DIV/0!
CSRNP2	ENST00000228515	1632	16006	TCGA-29-1699-01	1731238	1637204	ovary	NS	NS	NS	carcinoma	serous_carcinoma	NS	NS	y	COSM1322453	c.676_680delTGTGC	p.C226fs*7	Deletion - Frameshift	het	u	37	12:51461484-51461488	-		-		NA	Variant of unknown origin	NA	331	NS	primary	57	4	1	1	12	51461484	51461488	1	51461464	51461508	12:51461464-51461508	AATCCCAGCCTGGCTGCAGGCACACGCTTCTGGGTCACAATACA		0	5	#DIV/0!
MEF2A	ENST00000354410	1500	6993	10-104	2159424	2028046	skin	NS	NS	NS	malignant_melanoma	NS	NS	NS	y	COSM3736610	c.1235_1239delAGCAG	p.Q412fs*41	Deletion - Frameshift		u	37	15:100252711-100252715	+		-		NA	Confirmed somatic variant	24838835	NA	surgery fresh/frozen	NS	NA	18	1	1	15	100252711	100252715	2	100252691	100252735	15:100252691-100252735	ATGACCCCATCGGGCTTCCAGCAGCAGCAGCAGCAGCAGCAGCA		0	5	#DIV/0!
TSKS	ENST00000246801	1779	30719	PD4103a	1317020	1227924	breast	NS	NS	NS	carcinoma	ductal_carcinoma	NS	NS	y	COSM166251	c.1272_1276delCGGGC	p.F424fs*11	Deletion - Frameshift		u	37	19:50247573-50247577	-		-		NA	Confirmed somatic variant	22722201	385	NS	primary	46	21	2	2	19	50247573	50247577	2	50247553	50247597	19:50247553-50247597	CGAGAGTTCTGAAATTGCCGCCCGAACTCCTCCAGAATGGGTTT		0	5	#DIV/0!
TET3	ENST00000409262	4983	28313	CHC304T	2194521	2062799	liver	NS	NS	NS	carcinoma	hepatocellular_carcinoma	NS	NS	y	COSM6202539	c.4020_4024delTGGGG	p.G1341fs*19	Deletion - Frameshift		u	37	2:74328340-74328344	+		-		NA	Confirmed somatic variant	NA	381	NS	NS	NA	28	1	1	2	74328340	74328344	1	74328320	74328364	2:74328320-74328364	CTGACAAGCTCAGTTCCTTTGGGGCCAGCTGCCTGGCCCCTTCC		0	5	#DIV/0!
CEBPA	ENST00000498907	1077	1833	PD7973a	1578391	1499811	haematopoietic_and_lymphoid_tissue	NS	NS	NS	haematopoietic_neoplasm	acute_myeloid_leukaemia	NS	NS	n	COSM5944361	c.244_248delTTCCA	p.F82fs*24	Deletion - Frameshift		u	37	19:33793073-33793077	-		-		NA	Variant of unknown origin	27276561	NA	NS	NS	NA	417	1	1	19	33793073	33793077	1	33793053	33793097	19:33793053-33793097	CTCCTGCTGCCGGCTGTGCTGGAACAGGTCGGCCAGGAACTCGT		0	5	#DIV/0!
ATP2B1	ENST00000261173	3663	814	PCSI_0410_Ln_M_526	2743799	2602502	pancreas	NS	NS	NS	carcinoma	NS	NS	NS	y	COSM7211735	c.3110_3114delCAATA	p.S1037fs*1	Deletion - Frameshift		u	37	12:89995157-89995161	-		-		NA	Confirmed somatic variant	NA	382	NS	metastasis	NA	20	17	17	12	89995157	89995161	16	89995137	89995181	12:89995137-89995181	TTGACCATAGCCACTGTTCTATTGAAAGTTCTGAACAACTGAAA		0	5	#DIV/0!
CCDC88C	ENST00000389857	6087	19967	TCGA-DM-A1HA-01	1651284	1566071	large_intestine	colon	ascending	NS	carcinoma	adenocarcinoma	NS	NS	y	COSM1371544	c.72_76delTGGCC	p.G25fs*39	Deletion - Frameshift		u	37	14:91883167-91883171	-		-		NA	Confirmed somatic variant	22810696	376	NS	NS	82	10	1	1	14	91883167	91883171	1	91883147	91883191	14:91883147-91883191	TGGCTGCCGCTTCCAAACGGGCCAAAAGTTTTCACCTGCGGGGA		0	5	#DIV/0!
NAGPA	ENST00000312251	1548	17378	98	2370289	2233087	kidney	NS	NS	NS	carcinoma	papillary_renal_cell_carcinoma	NS	NS	y	COSM5016504	c.876_880delCTTTG	p.F293fs*39	Deletion - Frameshift		u	37	16:5078921-5078925	-		-		NA	Confirmed somatic variant	25401301	NA	surgery fresh/frozen	primary	46	20	1	1	16	5078921	5078925	1	5078901	5078945	16:5078901-5078945	GCCAAGGTCCCGTTGAGCACAAAGGTGGCAGAGCCACCCCCATC		0	5	#DIV/0!
BRCA2	ENST00000380152	10257	1101	P-0000964-T02-IM3	2716356	2575177	prostate	NS	NS	NS	carcinoma	adenocarcinoma	NS	NS	n	COSM6915031	c.6223_6227delAAAGT	p.K2075fs*1	Deletion - Frameshift	het	u	37	13:32914715-32914719	+		-		NA	Confirmed somatic variant	28481359	NA	surgery-fixed	metastasis	NA	229	6	6	13	32914715	32914719	6	32914695	32914739	13:32914695-32914739	TTTAGAAAGTTCCTTACACAAAGTTAAGGGAGTGTTAGAGGAAT		0	5	#DIV/0!
ACVR2A	ENST00000241416	1542	173	THCC_12-7T	2746761	2605464	liver	NS	NS	NS	other	neoplasm	NS	NS	y	COSM7185084	c.1037_1041delAATTT	p.K346fs*63	Deletion - Frameshift		u	37	2:148677873-148677877	+		-		NA	Confirmed somatic variant	NA	323	NS	primary	63	331	1	1	2	148677873	148677877	1	148677853	148677897	2:148677853-148677897	GACTTTGGGTTGGCCTTAAAATTTGAGGCTGGCAAGTCTGCAGG		0	5	#DIV/0!
CDH1	ENST00000261769	2649	1748	2687050	2687050	2546032	breast	NS	NS	NS	carcinoma	NS	NS	NS	n	COSM6856783	c.753_757delGGTAA	p.V252fs*4	Deletion - Frameshift		u	37	16:68844165-68844169	+		-		NA	Variant of unknown origin	27284958	NA	surgery-fixed	metastasis	65	357	2	2	16	68844165	68844169	1	68844145	68844189	16:68844145-68844189	CAATGGAGATTTTGATCACGGTAACCGATCAGAATGACAACAAG		0	5	#DIV/0!
KMT2D	ENST00000301067	15804	7133	P-0004098-T01-IM5	2720499	2579320	haematopoietic_and_lymphoid_tissue	mouth	NS	NS	lymphoid_neoplasm	mantle_cell_lymphoma	NS	NS	n	COSM6933325	c.9396_9400delGGCAA	p.A3133fs*18	Deletion - Frameshift	het	u	37	12:49430929-49430933	-		-		NA	Confirmed somatic variant	28481359	NA	surgery-fixed	primary	NA	666	1	1	12	49430929	49430933	1	49430909	49430953	12:49430909-49430953	GTATCTGGGAAGAAGCTGTTTGCCAGCTGCTGCTGCATTGCCAA		0	5	#DIV/0!
ELF4	ENST00000335997	1992	3319	1272	2772703	2630885	urinary_tract	bladder	NS	NS	carcinoma	transitional_cell_carcinoma	papillary_transitional_cell_carcinoma_non_invasive	NS	y	COSM7403737	c.635_639delGGGAG	p.W212fs*46	Deletion - Frameshift		u	37	23:129205185-129205189	-		-		NA	Confirmed somatic variant	29136510	NA	surgery fresh/frozen	primary	69	10	1	1	X	129205185	129205189	1	129205165	129205209	X:129205165-129205209	GCAGAAGAGCCAGGAGGAACTCCCACAGATAGATGGTGCTGCCT		0	5	#DIV/0!
SRSF2	ENST00000392485	666	10783	PD8114a	1578532	1499952	haematopoietic_and_lymphoid_tissue	NS	NS	NS	haematopoietic_neoplasm	acute_myeloid_leukaemia	NS	NS	n	COSM5944337	c.303_307delCCGCC	p.S101fs*21	Deletion - Frameshift		u	37	17:74732936-74732940	-		-		NA	Variant of unknown origin	27276561	NA	NS	NS	NA	95	16	16	17	74732936	74732940	16	74732916	74732960	17:74732916-74732960	CTGCGGGGTGGCGGTCCCCGGCGGCTGTGGTGTGAGTCCGGGGG		0	5	#DIV/0!
STK11	ENST00000326873	1302	11389	P-0008763-T01-IM5	2724812	2583633	NS	NS	NS	NS	carcinoma	adenocarcinoma	of_unknown_primary	NS	n	COSM6964719	c.107_111delACCAG	p.Y36fs*125	Deletion - Frameshift	het	u	37	19:1207019-1207023	+		-		NA	Confirmed somatic variant	28481359	NA	surgery-fixed	metastasis	NA	196	1	1	19	1207019	1207023	1	1206999	1207043	19:1206999-1207043	GACTCCACCGAGGTCATCTACCAGCCGCGCCGCAAGCGGGCCAA		0	5	#DIV/0!
VHL	ENST00000256474	642	12687	978959	978959	894687	kidney	NS	NS	NS	carcinoma	clear_cell_renal_cell_carcinoma	NS	NS	n	COSM17673	c.162_166delGGAGG	p.M54fs*76	Deletion - Frameshift	hom	y	37	3:10183693-10183697	+		-		NA	Confirmed somatic variant	8187067	NA	surgery fresh/frozen	primary	NA	1201	2	2	3	10183693	10183697	2	10183673	10183717	3:10183673-10183717	TGGGCGCCGAGGAGGAGATGGAGGCCGGGCGGCCGCGGCCCGTG		0	5	#DIV/0!
PPM1D	ENST00000305921	1818	9277	P-0011174-T01-IM5	2726791	2585612	endometrium	NS	NS	NS	carcinoma	endometrioid_carcinoma	NS	NS	n	COSM6979319	c.1618_1622delGAGTC	p.E540fs*10	Deletion - Frameshift	het	u	37	17:58740713-58740717	+		-		NA	Confirmed somatic variant	28481359	NA	surgery-fixed	metastasis	NA	90	1	1	17	58740713	58740717	1	58740693	58740737	17:58740693-58740737	CTTTAAAAGGACATTAGAAGAGTCCAATTCTGGCCCCCTGATGA		0	5	#DIV/0!
ROS1	ENST00000368507	7026	10261	P-0002177-T01-IM3	2718470	2577291	breast	NS	NS	NS	carcinoma	ductal_carcinoma	NS	NS	n	COSM6921152	c.6410_6414delATGTA	p.D2137fs*25	Deletion - Frameshift	het	u	37	6:117631246-117631250	-		-		NA	Confirmed somatic variant	28481359	NA	surgery-fixed	metastasis	NA	36	1	1	6	117631246	117631250	2	117631226	117631270	6:117631226-117631270	TGTCCCGTTAAACTTACCATACATCAGATTGAGTAGTGAAGATT		0	5	#DIV/0!
BAP1	ENST00000460680	2190	950	RS114512TU-CUT1-40	2747159	2605862	kidney	NS	NS	NS	carcinoma	clear_cell_renal_cell_carcinoma	NS	NS	y	COSM7253328	c.910_914delGCCTC	p.A304fs*1	Deletion - Frameshift		u	37	3:52439798-52439802	-		-		NA	Confirmed somatic variant	NA	588	NS	primary	59	379	1	1	3	52439798	52439802	1	52439778	52439822	3:52439778-52439822	ACCTGTGTGGTTGCCCTCAGAGGCTGCAGGGGCCCTGTTTGCTT		0	5	#DIV/0!
FBN2	ENST00000508053	8739	3604	TCGA-DK-A3WW-01	2193226	2061504	urinary_tract	bladder	NS	NS	carcinoma	NS	NS	NS	y	COSM7090919	c.5979_5983delAATTG	p.I1994fs*7	Deletion - Frameshift		u	37	5:127637137-127637141	-		-		NA	Confirmed somatic variant	NA	413	NS	NS	57	31	2	2	5	127637137	127637141	2	127637117	127637161	5:127637117-127637161	CATAGACACTTGAAAGAACCAATTTCATTAAAACAACGTCCATT		0	5	#DIV/0!
APC	ENST00000457016	8532	583	P-0005137-T02-IM5	2721543	2580364	large_intestine	colon	sigmoid	NS	carcinoma	adenocarcinoma	NS	NS	n	COSM6949083	c.2211_2215delCAAGG	p.Y737fs*1	Deletion - Frameshift	het	u	37	5:112173502-112173506	+		-		NA	Confirmed somatic variant	28481359	NA	surgery - NOS	primary	NA	2319	1	1	5	112173502	112173506	1	112173482	112173526	5:112173482-112173526	CAAATAGGCCTGCGAAGTACAAGGATGCCAATATTATGTCTCCT		0	5	#DIV/0!
SLC28A1	ENST00000537624	1911	11001	B10	2097246	1975310	urinary_tract	bladder	NS	NS	carcinoma	transitional_cell_carcinoma	NS	NS	y	COSM1745062	c.505_509delTCTCT	p.S169fs*7	Deletion - Frameshift		u	37	15:85447371-85447375	+		-		NA	Confirmed somatic variant	24121792	NA	fresh/frozen - NOS	NS	NA	8	2	2	15	85447371	85447375	2	85447351	85447395	15:85447351-85447395	GGGCCTGGTCCTGTGGCTGTCTCTGGACACCTCCCAGCGGCCTG		0	5	#DIV/0!
MED12	ENST00000374080	6534	11957	2349227	2349227	2213619	soft_tissue	smooth_muscle	uterus	NS	leiomyoma	NS	NS	NS	n	COSM4943264	c.100-21_104del26	p.?	Unknown	het	u	37	23:70339223-70339227	+		-		NA	Confirmed somatic variant	25015674	NA	surgery fresh/frozen	NS	NA	648	22140	22140	X	70339223	70339227	1	70339203	70339247	X:70339203-70339247	CGCCGCTTTCCTGCCTCAGGATGAACTGACGGCCTTGAATGTAA		0	5	#DIV/0!
BRCA2	ENST00000380152	10257	1101	P-0000964-T02-IM3	2782786	2640569	prostate	NS	NS	NS	carcinoma	adenocarcinoma	NS	NS	n	COSM6915031	c.6223_6227delAAAGT	p.K2075fs*1	Deletion - Frameshift	het	u	37	13:32914715-32914719	+		-		NA	Confirmed somatic variant	28825054	NA	surgery-fixed	metastasis	49	229	6	6	13	32914715	32914719	6	32914695	32914739	13:32914695-32914739	TTTAGAAAGTTCCTTACACAAAGTTAAGGGAGTGTTAGAGGAAT		0	5	#DIV/0!
SEC16A	ENST00000313050	7074	29006	SC_9090	2467413	2330244	prostate	NS	NS	NS	carcinoma	NS	NS	NS	y	COSM5547704	c.1607_1611delCAGCC	p.S536fs*1	Deletion - Frameshift	het	u	37	9:139370457-139370461	-		-		NA	Confirmed somatic variant	26000489	NA	surgery - NOS	metastasis	73	16	1	1	9	139370457	139370461	1	139370437	139370481	9:139370437-139370481	CAACCAGCTCCTGGGGCCTGGCTGAGCCTGAGAGCCTTCCGTGG		0	5	#DIV/0!
SMARCB1	ENST00000263121	1158	11103	S81066	802164	723034	soft_tissue	striated_muscle	kidney	NS	rhabdoid_tumour	NS	NS	NS	n	COSM1062	c.139_143delTACCC	p.Y47fs*22	Deletion - Frameshift		y	37	22:24133988-24133992	+		-		NA	Variant of unknown origin	12429635	NA	NS	primary	NA	125	1	1	22	24133988	24133992	1	24133968	24134012	22:24133968-24134012	AGGTTCTCTGTACAAGAGATACCCCTCACTCTGGAGGCGACTAG		0	5	#DIV/0!
KMT2D	ENST00000301067	15804	7133	P-0007379-T01-IM5	2723715	2582536	haematopoietic_and_lymphoid_tissue	lymph_node	NS	NS	lymphoid_neoplasm	follicular_lymphoma	NS	NS	n	COSM6986954	c.4944_4948delTACGC	p.P1650fs*35	Deletion - Frameshift	het	u	37	12:49436548-49436552	-		-		NA	Variant of unknown origin	28481359	NA	surgery-fixed	metastasis	NA	666	1	1	12	49436548	49436552	1	49436528	49436572	12:49436528-49436572	AGAAAGGGCCTCTGCAGTGGCGTACGGCTGCCTTCTAGGCCAGG		0	5	#DIV/0!
CASC5	ENST00000346991	6561	24054	CLL022	1897473	1786157	haematopoietic_and_lymphoid_tissue	NS	NS	NS	lymphoid_neoplasm	chronic_lymphocytic_leukaemia-small_lymphocytic_lymphoma	NS	NS	y	COSM1290376	c.6393-6_6393-2delCTACA	p.?	Unknown		u	37	15:40944197-40944201	+		-		NA	Confirmed somatic variant	23415222	NA	blood-bone marrow	NS	NA	27	22140	22140	15	40944197	40944201	1	40944177	40944221	15:40944177-40944221	AAAAATCTTGTTTATCTCTCTACAGCTTGTCTGAGTGGGATGTC		0	5	#DIV/0!
ARID1A	ENST00000324856	6858	11110	P-0002663-T01-IM3	2718909	2577730	lung	NS	NS	NS	carcinoma	adenocarcinoma	NS	NS	n	COSM6923557	c.659_663delGCGCC	p.S220fs*178	Deletion - Frameshift	het	u	37	1:27023553-27023557	+		-		NA	Confirmed somatic variant	28481359	NA	surgery-fixed	primary	NA	962	1	1	1	27023553	27023557	1	27023533	27023577	1:27023533-27023577	TCCTACTACCCCAACCGCAGCGCCTACCCCCCGCCCGCCCCGGC		0	5	#DIV/0!
SRSF2	ENST00000392485	666	10783	PD10877a	1738466	1644297	haematopoietic_and_lymphoid_tissue	NS	NS	NS	haematopoietic_neoplasm	acute_myeloid_leukaemia	NS	NS	n	COSM5944337	c.303_307delCCGCC	p.S101fs*21	Deletion - Frameshift		u	37	17:74732936-74732940	-		-		NA	Variant of unknown origin	27276561	NA	NS	NS	NA	95	16	16	17	74732936	74732940	16	74732916	74732960	17:74732916-74732960	CTGCGGGGTGGCGGTCCCCGGCGGCTGTGGTGTGAGTCCGGGGG		0	5	#DIV/0!
ALS2CR8	ENST00000320443	2178	14435	BK0097	2237635	2105139	kidney	NS	NS	NS	carcinoma	clear_cell_renal_cell_carcinoma	NS	NS	y	COSM4188940	c.951_953+2delTCGGT	p.?	Unknown		u	37	2:203831819-203831823	+		-		NA	Confirmed somatic variant	24504440	NA	surgery - NOS	NS	NA	23	22140	22140	2	203831819	203831823	1	203831799	203831843	2:203831799-203831843	ACAAAGCCACTTGTCCAGCTCGGTAAGCTTTATTTTCTTTTATT		0	5	#DIV/0!
VHL	ENST00000256474	642	12687	980456	980456	896178	kidney	NS	NS	NS	carcinoma	clear_cell_renal_cell_carcinoma	NS	NS	n	COSM18068	c.405_409delATTTG	p.L135fs*7	Deletion - Frameshift		n	37	3:10188262-10188266	+		-		NA	Confirmed somatic variant	11505222	NA	surgery fresh/frozen	NS	61	1201	5	5	3	10188262	10188266	1	10188242	10188286	3:10188242-10188286	TGGTTAACCAAACTGAATTATTTGTGCCATCTCTCAATGTTGAC		0	5	#DIV/0!
WDR81	ENST00000409644	5826	26600	HCC133T	1919189	1806510	liver	NS	NS	NS	carcinoma	NS	NS	NS	y	COSM1609881	c.580_584delGAAAC	p.E194fs*22	Deletion - Frameshift	het	u	37	17:1628833-1628837	+		-		NA	Variant of unknown origin	NA	323	fresh/frozen - NOS	primary	NA	17	1	1	17	1628833	1628837	1	1628813	1628857	17:1628813-1628857	CTCCTTCCTGCCAGTGGGTGAAACTACCCAATGCCCTTCATATG		0	5	#DIV/0!
CDH1	ENST00000261769	2649	1748	H_LV-294-1316325	2768178	2626397	breast	NS	NS	NS	carcinoma	ER-positive_carcinoma	NS	NS	n	COSM7345536	c.2162_2164+2delTAAGT	p.?	Unknown		u	37	16:68857527-68857531	+		-		NA	Variant of unknown origin	30181556	NA	surgery-fixed	NS	NA	357	22140	22140	16	68857527	68857531	1	68857507	68857551	16:68857507-68857551	GGAGGAATTCTTGCTTTGCTAAGTAAGTCCAGCTGGCAAGTGAC		0	5	#DIV/0!
KMT2D	ENST00000301067	15804	7133	P-0004567-T01-IM5	2720968	2579789	urinary_tract	bladder	NS	NS	carcinoma	transitional_cell_carcinoma	NS	NS	n	COSM6937062	c.4122_4126delCGATG	p.D1375fs*5	Deletion - Frameshift	het	u	37	12:49438545-49438549	-		-		NA	Confirmed somatic variant	28481359	NA	surgery - NOS	primary	NA	666	1	1	12	49438545	49438549	1	49438525	49438569	12:49438525-49438569	CCTTCACCCTTGAGCAGCTCATCGGTGTCCAGGTCCCCATCCTT		0	5	#DIV/0!
PTEN	ENST00000371953	1212	9588	2687046	2687046	2546028	breast	NS	NS	NS	carcinoma	NS	NS	NS	n	COSM6878907	c.341_345delAAGAT	p.E114fs*10	Deletion - Frameshift		u	37	10:89692857-89692861	+		-		NA	Variant of unknown origin	27284958	NA	surgery-fixed	metastasis	67	1239	1	1	10	89692857	89692861	1	89692837	89692881	10:89692837-89692881	CTTGACCAATGGCTAAGTGAAGATGACAATCATGTTGCAGCAAT		0	5	#DIV/0!
ARID1A	ENST00000324856	6858	11110	P-0004248-T02-IM5	2720657	2579478	kidney	NS	NS	NS	carcinoma	papillary_renal_cell_carcinoma	NS	NS	n	COSM6934295	c.4409_4413delCCAAT	p.T1470fs*19	Deletion - Frameshift	het	u	37	1:27101127-27101131	+		-		NA	Confirmed somatic variant	28481359	NA	surgery - NOS	primary	NA	962	2	2	1	27101127	27101131	2	27101107	27101151	1:27101107-27101151	GTCTCTGCACCCCCTGGCACCAATGCCCAGCAAAACATGCCACC		0	5	#DIV/0!
TBRG4	ENST00000258770	1896	17443	SJHGG102_D	2307422	2172626	central_nervous_system	brainstem	NS	NS	glioma	astrocytoma_Grade_IV	glioblastoma_multiforme	NS	y	COSM4969935	c.1169_1173delTCAGC	p.F390fs*4	Deletion - Frameshift		u	37	7:45142935-45142939	-		-		NA	Confirmed somatic variant	24705251	NA	surgery - NOS	NS	4	4	2	2	7	45142935	45142939	1	45142915	45142959	7:45142915-45142959	AGCCCAGAGGCCCTACCAGGCTGAAGAACTGATCCTCTTGGTCT		0	5	#DIV/0!
GATA3	ENST00000379328	1335	4172	P-0005423-T01-IM5	2786972	2644395	breast	NS	NS	NS	carcinoma	ER-positive_carcinoma	NS	NS	n	COSM6917303	c.1224_1228delGCCCT	p.P409fs*>35	Deletion - Frameshift		u	37	10:8115875-8115879	+		-		NA	Confirmed somatic variant	30537512	NA	surgery-fixed	NS	NA	248	4	4	10	8115875	8115879	4	8115855	8115899	10:8115855-8115899	CCTCCCTGAGCCACATCTCGCCCTTCAGCCACTCCAGCCACATG		0	5	#DIV/0!
NDST1	ENST00000261797	2649	7680	SJHGG105_A	2307425	2172629	central_nervous_system	brainstem	NS	NS	glioma	astrocytoma_Grade_IV	glioblastoma_multiforme	NS	y	COSM4971861	c.1022_1026delCACAG	p.T341fs*28	Deletion - Frameshift		u	37	5:149912520-149912524	+		-		NA	Confirmed somatic variant	24705251	NA	surgery - NOS	NS	3	6	1	1	5	149912520	149912524	1	149912500	149912544	5:149912500-149912544	TCCTAGGCCCTGTTTGACACACAGAACGAACTACGCGCACACAT		0	5	#DIV/0!
IGLL5	ENST00000526893	645	38476	tumor_4190231	2634563	2494959	haematopoietic_and_lymphoid_tissue	NS	NS	NS	lymphoid_neoplasm	NS	NS	NS	y	COSM6206343	c.22_26delGTGGG	p.V8fs*2	Deletion - Frameshift		u	37	22:23230255-23230259	+		-		NA	Confirmed somatic variant	NA	440	NS	primary	12	11	2	2	22	23230255	23230259	1	23230235	23230279	22:23230235-23230279	GAGACCCAAGACAGGCCAAGTGGGTTGTGAGACCCCTGAGGAGC		0	5	#DIV/0!
VHL	ENST00000256474	642	12687	2151707	2151707	2020717	soft_tissue	blood_vessel	central_nervous_system	NS	haemangioblastoma	NS	NS	NS	n	COSM3734666	c.486_490delCCTCC	p.C162fs*1	Deletion - Frameshift		y	37	3:10191493-10191497	+		-		NA	Confirmed somatic variant	24335534	NA	surgery-fixed	NS	NA	1201	1	1	3	10191493	10191497	1	10191473	10191517	3:10191473-10191517	ATACTCTGAAAGAGCGATGCCTCCAGGTTGTCCGGAGCCTAGTC		0	5	#DIV/0!
EGFR	ENST00000275493	3633	3236	1054398	1054398	970469	lung	NS	NS	NS	carcinoma	adenocarcinoma	NS	NS	n	COSM24435	c.2125_2129delGAAAC	p.E709fs*1	Deletion - Frameshift		u	37	7:55241677-55241681	+		-		NA	Variant of unknown origin	17409930	NA	surgery - NOS	NS	NA	2346	1	1	7	55241677	55241681	1	55241657	55241701	7:55241657-55241701	TCTCTTGAGGATCTTGAAGGAAACTGAATTCAAAAAGATCAAAG		0	5	#DIV/0!
RUNX1	ENST00000300305	1443	10471	H_KU-830-830_2_core	2768513	2626732	breast	NS	NS	NS	carcinoma	hormone_receptor-positive_carcinoma	NS	NS	n	COSM7346120	c.423_427delGGCTG	p.L144fs*14	Deletion - Frameshift		u	37	21:36252935-36252939	-		-		NA	Variant of unknown origin	30181556	NA	surgery-fixed	NS	NA	202	1	1	21	36252935	36252939	1	36252915	36252959	21:36252915-36252959	GCGGTAGCATTTCTCAGCTCAGCCGAGTAGTTTTCATCATTGCC		0	5	#DIV/0!
KDM5A	NM_005056.1	5169	9886	P-0010824-T01-IM5	2726492	2585313	pancreas	NS	NS	NS	carcinoma	ductal_carcinoma	NS	NS	n	COSM6977306	c.4297_4301delCGAAG	p.R1433fs*13	Deletion - Frameshift	het	u	37	12:404908-404912	-		-		NA	Confirmed somatic variant	28481359	NA	surgery-fixed	metastasis	NA	58	1	1	12	404908	404912	2	404888	404932	12:404888-404932	CAGCACTGGAGGTTCCAAACTTCGGGGCACCAAAGGGCTCTTCC		0	5	#DIV/0!
TLR5	ENST00000366881	2577	11851	SW1222	2302013	2167296	large_intestine	NS	NS	NS	carcinoma	adenocarcinoma	NS	NS	y	COSM4615846	c.1508_1512delATCTT	p.H503fs*8	Deletion - Frameshift	het	u	37	1:223284862-223284866	-		-		NA	Variant of unknown origin	24755471	NA	cell-line	NS	NA	5	1	1	1	223284862	223284866	1	223284842	223284886	1:223284842-223284886	GATTCAAATACAGAACTTGAAGATGAGAAAGTCCCTCAAAAACA		0	5	#DIV/0!
VHL	ENST00000256474	642	12687	1724299	1724299	1631166	kidney	NS	NS	NS	carcinoma	clear_cell_renal_cell_carcinoma	NS	NS	n	COSM17673	c.162_166delGGAGG	p.M54fs*76	Deletion - Frameshift		u	37	3:10183693-10183697	+		-		NA	Reported in another cancer sample as somatic	22642103	NA	surgery - NOS	primary	NA	1201	2	2	3	10183693	10183697	2	10183673	10183717	3:10183673-10183717	TGGGCGCCGAGGAGGAGATGGAGGCCGGGCGGCCGCGGCCCGTG		0	5	#DIV/0!
MSH2	ENST00000233146	2805	7325	2555000	2555000	2416437	endometrium	NS	NS	NS	carcinoma	endometrioid_carcinoma	NS	NS	n	COSM5967463	c.1294_1298delTTGTT	p.L432fs*9	Deletion - Frameshift		u	37	2:47672704-47672708	+		-		NA	Confirmed somatic variant	27302833	NA	surgery-fixed	NS	47	86	2	2	2	47672704	47672708	2	47672684	47672728	2:47672684-47672728	AGGAAAACACCAGAAATTATTGTTGGCAGTTTTTGTGACTCCTC		0	5	#DIV/0!
SRSF2	ENST00000392485	666	10783	PD9307a	1631818	1548688	haematopoietic_and_lymphoid_tissue	NS	NS	NS	haematopoietic_neoplasm	acute_myeloid_leukaemia	NS	NS	n	COSM5944337	c.303_307delCCGCC	p.S101fs*21	Deletion - Frameshift		u	37	17:74732936-74732940	-		-		NA	Variant of unknown origin	27276561	NA	NS	NS	NA	95	16	16	17	74732936	74732940	16	74732916	74732960	17:74732916-74732960	CTGCGGGGTGGCGGTCCCCGGCGGCTGTGGTGTGAGTCCGGGGG		0	5	#DIV/0!
CREBBP	ENST00000262367	7329	2348	P-0007186-T01-IM5	2723562	2582383	haematopoietic_and_lymphoid_tissue	lymph_node	NS	NS	lymphoid_neoplasm	chronic_lymphocytic_leukaemia-small_lymphocytic_lymphoma	NS	NS	n	COSM6956692	c.1759_1763delGGTGT	p.G587fs*19	Deletion - Frameshift	het	u	37	16:3830793-3830797	-		-		NA	Confirmed somatic variant	28481359	NA	surgery-fixed	primary	NA	223	1	1	16	3830793	3830797	1	3830773	3830817	16:3830773-3830817	TTCGTGCCAGCCTTTCCTTACACCGGTGCTAGAAGGAGGAGCTG		0	5	#DIV/0!
ATP2B1	ENST00000359142	3531	814	PCSI_0410_Ag_M_526	2743796	2602499	pancreas	NS	NS	NS	carcinoma	NS	NS	NS	y	COSM7211736	c.3110_3114delCAATA	p.S1037fs*1	Deletion - Frameshift		u	37	12:89995157-89995161	-		-		NA	Confirmed somatic variant	NA	382	NS	metastasis	NA	20	17	17	12	89995157	89995161	16	89995137	89995181	12:89995137-89995181	TTGACCATAGCCACTGTTCTATTGAAAGTTCTGAACAACTGAAA		0	5	#DIV/0!
ARID1A	ENST00000324856	6858	11110	H_KU-3917-3917_Apost5_T	2768473	2626692	breast	NS	NS	NS	carcinoma	hormone_receptor-positive_carcinoma	NS	NS	n	COSM7345400	c.5129_5133delCAGGG	p.P1710fs*15	Deletion - Frameshift		u	37	1:27105518-27105522	+		-		NA	Variant of unknown origin	30181556	NA	surgery-fixed	NS	NA	962	1	1	1	27105518	27105522	1	27105498	27105542	1:27105498-27105542	TCTTTCTCTTTTTAGCTCCCAGGGTTGCTAGAGCTCCTTGTAGA		0	5	#DIV/0!
CHRM4	ENST00000433765	1440	1953	ATL079	2488704	2351353	haematopoietic_and_lymphoid_tissue	NS	NS	NS	lymphoid_neoplasm	adult_T_cell_lymphoma-leukaemia	NS	NS	y	COSM5704011	c.1193_1197delTGACA	p.V398fs*33	Deletion - Frameshift		u	37	11:46406911-46406915	-		-		NA	Confirmed somatic variant	26437031	NA	NS	NS	73	9	2	2	11	46406911	46406915	1	46406891	46406935	11:46406891-46406935	GAATGGCAAAGATCGTTCGTGTCACTTTGCGCTCCCGGGCCGCC		0	5	#DIV/0!
KDM3B	ENST00000314358	5286	1337	TCGA-DK-A3IL-01	1898104	1786788	urinary_tract	bladder	NS	NS	carcinoma	NS	NS	NS	y	COSM7091051	c.1094_1098delGGACT	p.R365fs*6	Deletion - Frameshift		u	37	5:137722024-137722028	+		-		NA	Confirmed somatic variant	NA	413	fresh/frozen - NOS	primary	79	22	3	3	5	137722024	137722028	1	137722004	137722048	5:137722004-137722048	TACACCAAAGAAAACGGCAGGACTCTGGTGGTGCAGGATGAGCC		0	5	#DIV/0!
MEGF10	ENST00000274473	3423	29634	ESO-043	1890866	1780235	stomach	gastroesophageal_junction	NS	NS	carcinoma	adenocarcinoma	NS	NS	y	COSM1257587	c.653_657delGAGCC	p.G218fs*3	Deletion - Frameshift		u	37	5:126732464-126732468	+		-		NA	Variant of unknown origin	23525077	NA	surgery fresh/frozen	primary	63	11	1	1	5	126732464	126732468	1	126732444	126732488	5:126732444-126732488	TGCCCACCAGGATACACCGGAGCCTTGTAAGTCACATGCTGCCC		0	5	#DIV/0!
OR1M1	ENST00000429566	942	8220	4	2557186	2418611	upper_aerodigestive_tract	mouth	NS	NS	carcinoma	squamous_cell_carcinoma	NS	NS	y	COSM5973307	c.104_108delACCTG	p.Y35fs*34	Deletion - Frameshift		u	37	19:9204024-9204028	+		-		NA	Variant of unknown origin	26934577	NA	surgery fresh/frozen	NS	NA	1	1	1	19	9204024	9204028	1	9204004	9204048	19:9204004-9204048	TCCCTGTTCTTCTGCATGTACCTGGTCATGGTCGTGGGGAACCT		0	5	#DIV/0!
SECISBP2L	ENST00000261847	3171	28997	ESOSCC155T	1860011	1750952	oesophagus	NS	NS	NS	carcinoma	squamous_cell_carcinoma	NS	NS	y	COSM1172265	c.2384_2388delTACCA	p.V795fs*23	Deletion - Frameshift		u	37	15:49288664-49288668	-		-		NA	Confirmed somatic variant	22877736	NA	fresh/frozen - NOS	primary	60	20	1	1	15	49288664	49288668	1	49288644	49288688	15:49288644-49288688	GAGAATGTCCCATGTGGTGTGGTACCTTCTTCACATTCTTTAAG		0	5	#DIV/0!
SH2B3	ENST00000538307	1122	29605	2015-004_relapsed	2644673	2504960	haematopoietic_and_lymphoid_tissue	NS	NS	NS	haematopoietic_neoplasm	acute_myeloid_leukaemia	NS	NS	n	COSM6495424	c.415+5_415+9delGTAAA	p.?	Unknown		u	37	12:111885028-111885032	+		-		NA	Variant of unknown origin	27534895	NA	blood-bone marrow	recurrent	NA	54	22140	22140	12	111885028	111885032	2	111885008	111885052	12:111885008-111885052	ATTCCCTTAACCAAGGTGGGTAAACCAATAGCTAGGCCATTGTC		0	5	#DIV/0!
RB1	ENST00000267163	2787	9884	P-0002125-T01-IM3	2718420	2577241	skin	NS	NS	NS	carcinoma	Merkel_cell_carcinoma	NS	NS	n	COSM6920912	c.948_952delTCTTT	p.L317fs*1	Deletion - Frameshift	het	u	37	13:48941638-48941642	+		-		NA	Confirmed somatic variant	28481359	NA	surgery-fixed	primary	NA	402	5	5	13	48941638	48941642	1	48941618	48941662	13:48941618-48941662	TTTCTTTCAAGGTTGAAAATCTTTCTAAACGATACGAAGAAATT		0	5	#DIV/0!
NF1	ENST00000358273	8520	7765	TCGA-29-1771-01	1731260	1637226	ovary	NS	NS	NS	carcinoma	serous_carcinoma	NS	NS	y	COSM1324062	c.4333_4337delATACT	p.I1445fs*20	Deletion - Frameshift	het	u	37	17:29586050-29586054	+		-		NA	Variant of unknown origin	NA	331	NS	primary	76	474	1	1	17	29586050	29586054	1	29586030	29586074	17:29586030-29586074	ACCCTGTTTTATTGTGTAGATACTTCAGAGTATTGCCAATCATG		0	5	#DIV/0!
RGS14	ENST00000408923	1701	9996	T3338	2658691	2518850	large_intestine	NS	NS	NS	carcinoma	adenocarcinoma	NS	NS	y	COSM6765846	c.446_450delAGCCC	p.E149fs*55	Deletion - Frameshift		u	37	5:176793998-176794002	+		-		NA	Confirmed somatic variant	27149842	NA	NS	NS	69.83	3	1	1	5	176793998	176794002	1	176793978	176794022	5:176793978-176794022	GGCGAGGAGGTGCTGGCCGAGCCCCGGCCGGACATGTTTCGGGC		0	5	#DIV/0!
VHL	ENST00000256474	642	12687	TCGA-BP-5199-01	1779963	1683962	kidney	NS	NS	NS	carcinoma	clear_cell_renal_cell_carcinoma	NS	NS	y	COSM3358438	c.309_313delTGGCA	p.T105fs*25	Deletion - Frameshift		u	37	3:10183840-10183844	+		-		NA	Confirmed somatic variant	NA	416	fresh/frozen - NOS	primary	58	1201	1	1	3	10183840	10183844	1	10183820	10183864	3:10183820-10183864	CCTACCCAACGCTGCCGCCTGGCACGGGCCGCCGCATCCACAGC		0	5	#DIV/0!
CEBPA	ENST00000498907	1077	1833	PD10793a	1738382	1644213	haematopoietic_and_lymphoid_tissue	NS	NS	NS	haematopoietic_neoplasm	acute_myeloid_leukaemia	NS	NS	n	COSM5944363	c.158_162delGCGGC	p.G53fs*53	Deletion - Frameshift		u	37	19:33793159-33793163	-		-		NA	Variant of unknown origin	27276561	NA	NS	NS	NA	417	2	2	19	33793159	33793163	1	33793139	33793183	19:33793139-33793183	ACGTCTCGTGCTCGCAGATGCCGCCCAGCGGCTCCGGGGCGGCA		0	5	#DIV/0!
APC	ENST00000457016	8532	583	P-0000241-T01-IM3	2714890	2573711	large_intestine	colon	ascending	NS	carcinoma	adenocarcinoma	NS	NS	n	COSM6907191	c.3402_3406delCTATG	p.D1134fs*3	Deletion - Frameshift	het	u	37	5:112174693-112174697	+		-		NA	Confirmed somatic variant	28481359	NA	surgery-fixed	metastasis	NA	2319	2	2	5	112174693	112174697	2	112174673	112174717	5:112174673-112174717	CTTTGTGTCAAGAAGATGACTATGAAGATGATAAGCCTACCAAT		0	5	#DIV/0!
C12orf45	ENST00000552951	558	28628	182T	2745852	2604555	liver	NS	NS	NS	other	neoplasm	NS	NS	y	COSM1727556	c.362_366delATCAG	p.N121fs*28	Deletion - Frameshift		u	37	12:105388278-105388282	+		-		NA	Confirmed somatic variant	NA	660	NS	primary	47	13	2	2	12	105388278	105388282	2	105388258	105388302	12:105388258-105388302	GTGGCTTTGTTTGAGATGAATCAGTCGGATTCAAAAGAAGTGGA		0	5	#DIV/0!
BCOR	ENST00000397354	5166	20893	PD8080a	1578498	1499918	haematopoietic_and_lymphoid_tissue	NS	NS	NS	haematopoietic_neoplasm	acute_myeloid_leukaemia	NS	NS	n	COSM5944416	c.3627_3631delTGAGG	p.E1210fs*6	Deletion - Frameshift		u	37	23:39922975-39922979	-		-		NA	Variant of unknown origin	27276561	NA	NS	NS	NA	188	1	1	X	39922975	39922979	1	39922955	39922999	X:39922955-39922999	TTAGTCCCCTGAGGAATGGCCTCAGGCTGAGTGGCCTGGGTCAC		0	5	#DIV/0!
VPS33A	ENST00000267199	1791	18179	TCGA-C4-A0F0-01	1779241	1683240	urinary_tract	bladder	NS	NS	carcinoma	NS	NS	NS	y	COSM7084894	c.372_376delGTTGA	p.L125fs*42	Deletion - Frameshift		u	37	12:122745915-122745919	-		-		NA	Confirmed somatic variant	NA	413	fresh/frozen - NOS	primary	60	19	1	1	12	122745915	122745919	1	122745895	122745939	12:122745895-122745939	CCCAAGACACCCAGATCCTTCAACCGCTGTTCGCACAACAGGCT		0	5	#DIV/0!
TET2	ENST00000380013	6009	25941	87	2222668	2090650	haematopoietic_and_lymphoid_tissue	NS	NS	NS	lymphoid_neoplasm	angioimmunoblastic_T_cell_lymphoma	NS	NS	n	COSM4170138	c.3763_3767delTACGG	p.Y1255fs*11	Deletion - Frameshift		u	37	4:106164895-106164899	+		-		NA	Confirmed somatic variant	24345752	NA	fixed - NOS	NS	NA	793	1	1	4	106164895	106164899	1	106164875	106164919	4:106164875-106164919	TACCGAGACGCTGAGGAAATACGGCACGCTCACCAATCGCCGGT		0	5	#DIV/0!
GNPTAB	ENST00000299314	3771	29670	A9-2A	2746127	2604830	large_intestine	NS	NS	NS	carcinoma	adenocarcinoma	NS	NS	y	COSM7267497	c.2593_2597delAATGC	p.N865fs*1	Deletion - Frameshift		u	37	12:102158098-102158102	-		-		NA	Confirmed somatic variant	NA	646	NS	primary	70	11	1	1	12	102158098	102158102	1	102158078	102158122	12:102158078-102158122	AACGCCTATGTGATTTTCAGCATTTTCCTCCATTCTACTGTTCT		0	5	#DIV/0!
SH2D1A	ENST00000371139	387	10820	B59	2097290	1975354	urinary_tract	bladder	NS	NS	carcinoma	transitional_cell_carcinoma	NS	NS	y	COSM1745201	c.67_71delACTGG	p.T23fs*43	Deletion - Frameshift		u	37	23:123480559-123480563	+		-		NA	Confirmed somatic variant	24121792	NA	fresh/frozen - NOS	NS	NA	2	1	1	X	123480559	123480563	1	123480539	123480583	X:123480539-123480583	CGAGAAGCTCCTGCTTGCCACTGGGCTGGATGGCAGCTATTTGC		0	5	#DIV/0!
SRSF2	ENST00000392485	666	10783	PD8057a	1578475	1499895	haematopoietic_and_lymphoid_tissue	NS	NS	NS	haematopoietic_neoplasm	acute_myeloid_leukaemia	NS	NS	n	COSM5944337	c.303_307delCCGCC	p.S101fs*21	Deletion - Frameshift		u	37	17:74732936-74732940	-		-		NA	Variant of unknown origin	27276561	NA	NS	NS	NA	95	16	16	17	74732936	74732940	16	74732916	74732960	17:74732916-74732960	CTGCGGGGTGGCGGTCCCCGGCGGCTGTGGTGTGAGTCCGGGGG		0	5	#DIV/0!
TET2	ENST00000380013	6009	25941	1225164	1225164	1136994	haematopoietic_and_lymphoid_tissue	NS	NS	NS	haematopoietic_neoplasm	essential_thrombocythaemia	NS	NS	n	COSM43430	c.5381_5385delCTAAT	p.A1794fs*10	Deletion - Frameshift		u	37	4:106197048-106197052	+		-		NA	Variant of unknown origin	19262601	NA	blood-bone marrow	NS	51	793	1	1	4	106197048	106197052	1	106197028	106197072	4:106197028-106197072	GACATGCTTTCCCACACAGCTAATGGGTTATCAAAGATGCTTCC		0	5	#DIV/0!
PTPRH	ENST00000376350	3348	9672	T345	2658243	2518402	large_intestine	NS	NS	NS	carcinoma	adenocarcinoma	NS	NS	y	COSM6759433	c.1276_1280delGACGG	p.D426fs*16	Deletion - Frameshift		u	37	19:55711744-55711748	-		-		NA	Confirmed somatic variant	27149842	NA	NS	NS	70	10	1	1	19	55711744	55711748	1	55711724	55711768	19:55711724-55711768	TCGGGTCTCTGTGCCACCACCGTCTCCAGTGTACTCTACCCAGT		0	5	#DIV/0!
POLN	ENST00000511885	2703	18870	PT08_1	2521253	2383598	skin	neck	NS	NS	carcinoma	basal_cell_carcinoma	NS	NS	y	COSM5895386	c.550_554delTACCT	p.Y184fs*14	Deletion - Frameshift		u	37	4:2209874-2209878	-		-		NA	Confirmed somatic variant	25759019	NA	surgery fresh/frozen	recurrent	NA	13	1	1	4	2209874	2209878	1	2209854	2209898	4:2209854-2209898	TCCTGAGTTCCCAGAATTTAGGTAGCCTTCGGCGTCATCAGTAT		0	5	#DIV/0!
ST3GAL1	ENST00000319914	1023	10862	CPCG0187-F1	2688325	2547307	prostate	NS	NS	NS	carcinoma	adenocarcinoma	NS	NS	y	COSM6865158	c.121_125delCAGAT	p.Q41fs*34	Deletion - Frameshift		u	37	8:134488143-134488147	-		-		NA	Confirmed somatic variant	NA	537	NS	primary	72	1	1	1	8	134488143	134488147	1	134488123	134488167	8:134488123-134488167	CTCGGAGAGCTCCAGGACCATCTGCTTGGGGAACCAGGTGGTGG		0	5	#DIV/0!
MAP2	ENST00000360351	5484	6839	OT3370	2785114	2645230	biliary_tract	bile_duct	NS	NS	carcinoma	adenocarcinoma	NS	NS	y	COSM7428693	c.3319_3323delGAGAC	p.E1107fs*10	Deletion - Frameshift		u	37	2:210560213-210560217	+		-		NA	Confirmed somatic variant	25526346	NA	surgery fresh/frozen	primary	66	16	1	1	2	210560213	210560217	1	210560193	210560237	2:210560193-210560237	AGAAGGCACTAAAGTTAGTGAGACAGAAGTCAAAGAGAAGGTGG		0	5	#DIV/0!
NOTCH1	ENST00000277541	7668	7881	ESOSCC163T	1860019	1750960	oesophagus	NS	NS	NS	carcinoma	squamous_cell_carcinoma	NS	NS	y	COSM1173475	c.3902-3_3903delTAGGG	p.?	Unknown		u	37	9:139401090-139401094	-		-		NA	Confirmed somatic variant	22877736	NA	fresh/frozen - NOS	primary	57	974	22140	22140	9	139401090	139401094	2	139401070	139401114	9:139401070-139401114	TGACGGACTCGCAGCGGCGCCCTAGGGGTAAGAGCAGGGCAGTG		0	5	#DIV/0!
VHL	ENST00000256474	642	12687	980508	980508	896230	kidney	NS	NS	NS	carcinoma	clear_cell_renal_cell_carcinoma	NS	NS	n	COSM18145	c.512_516delAGCCT	p.K171fs*43	Deletion - Frameshift		u	37	3:10191519-10191523	+		-		NA	Confirmed somatic variant	11505222	NA	surgery fresh/frozen	NS	61	1201	1	1	3	10191519	10191523	1	10191499	10191543	3:10191499-10191543	GTTGTCCGGAGCCTAGTCAAGCCTGAGAATTACAGGAGACTGGA		0	5	#DIV/0!
KIAA0430	ENST00000396368	5229	29562	GC_383T-GC_383N	2324597	2189706	stomach	NS	NS	NS	carcinoma	diffuse_adenocarcinoma	NS	NS	y	COSM4774331	c.2112-10_2112-6delCTTCT	p.?	Unknown		u	37	16:15718790-15718794	-		-		NA	Confirmed somatic variant	24816255	NA	surgery fresh/frozen	NS	NA	26	22140	22140	16	15718790	15718794	1	15718770	15718814	16:15718770-15718814	TGAGGTTCTCCTTTCTAACAGAAGGGGAAAATTGAAGGCAAAAG		0	5	#DIV/0!
HNRNPAB	ENST00000358344	999	5034	B111	2097261	1975325	urinary_tract	bladder	NS	NS	carcinoma	transitional_cell_carcinoma	NS	NS	y	COSM1745085	c.427_431delAAAAA	p.K143fs*20	Deletion - Frameshift		u	37	5:177633781-177633785	+		-		NA	Confirmed somatic variant	24121792	NA	fresh/frozen - NOS	NS	NA	10	1	1	5	177633781	177633785	1	177633761	177633805	5:177633761-177633805	TGGCCGTGTCATTGACCCTAAAAAGGCCATGGCTATGAAGAAGG		0	5	#DIV/0!
EIF2AK1	ENST00000199389	1893	24921	M69PT	2671717	2531276	pleura	NS	NS	NS	mesothelioma	epithelial	NS	NS	y	COSM6848356	c.751_755delTTGCC	p.L251fs*18	Deletion - Frameshift		u	37	7:6082600-6082604	-		-		NA	Confirmed somatic variant	26928227	NA	surgery fresh/frozen	primary	78	23	1	1	7	6082600	6082604	2	6082580	6082624	7:6082580-6082624	GGAGAGCACTTCCAGAGATGGCAACTCAATGGCAGCTCTGTCTG		0	5	#DIV/0!
PLA2G1B	ENST00000308366	447	9030	SC_9048	2467386	2330217	prostate	NS	NS	NS	carcinoma	NS	NS	NS	y	COSM5548142	c.1delA	p.?	Unknown	het	u	37	12:120765556-120765560	-		-		NA	Confirmed somatic variant	26000489	NA	surgery - NOS	metastasis	73	4	22140	22140	12	120765556	120765560	1	120765536	120765580	12:120765536-120765580	GCTAGCACAAGGAGTTTCATCTTGCAGTCAAGGTGAGAAAAGAA		0	5	#DIV/0!
MFHAS1	ENST00000276282	3159	16982	BN13T	1919138	1806459	liver	NS	NS	NS	carcinoma	NS	NS	NS	y	COSM1624228	c.1133_1137delTCCAG	p.I378fs*39	Deletion - Frameshift	het	u	37	8:8749432-8749436	-		-		NA	Variant of unknown origin	NA	323	fresh/frozen - NOS	primary	NA	4	1	1	8	8749432	8749436	1	8749412	8749456	8:8749412-8749456	TGCAGACCTCGTAGGGGGGCTGGATCAGTGGGTTGTCTTTGATC		0	5	#DIV/0!
GATA3	ENST00000379328	1335	4172	MBC_74	2662780	2522904	breast	NS	NS	NS	carcinoma	ER-PR-positive_carcinoma	NS	NS	y	COSM6571895	c.1267_1271delATGCA	p.M423fs*>21	Deletion - Frameshift		u	37	10:8115918-8115922	+		-		NA	Confirmed somatic variant	28027327	NA	fresh/frozen - NOS	NS	NA	248	1	1	10	8115918	8115922	1	8115898	8115942	10:8115898-8115942	GCTGACCACGCCCACGCCGATGCACCCGCCATCCAGCCTGTCCT		0	5	#DIV/0!
CAMTA2	ENST00000348066	3609	18807	CLL109	1897545	1786229	haematopoietic_and_lymphoid_tissue	NS	NS	NS	lymphoid_neoplasm	chronic_lymphocytic_leukaemia-small_lymphocytic_lymphoma	NS	NS	y	COSM1290726	c.1755_1759delCTACT	p.C585fs*5	Deletion - Frameshift		u	37	17:4881805-4881809	-		-		NA	Confirmed somatic variant	23415222	NA	blood-bone marrow	NS	NA	39	1	1	17	4881805	4881809	1	4881785	4881829	17:4881785-4881829	CCAATCCTCATACCGGGACAGTAGCAGCGTAAGACACCAGGCTG		0	5	#DIV/0!
RAD21	ENST00000297338	1896	9811	AML_622	2520544	2382893	haematopoietic_and_lymphoid_tissue	NS	NS	NS	haematopoietic_neoplasm	acute_myeloid_leukaemia	NS	NS	n	COSM5879128	c.338_342delAATTT	p.E113fs*2	Deletion - Frameshift		u	37	8:117874112-117874116	-		-		NA	Confirmed somatic variant	27288520	NA	blood-bone marrow	primary	53	41	1	1	8	117874112	117874116	1	117874092	117874136	8:117874092-117874136	GTGGCTGATCAAAGTCATGAAATTCTTCAGGTAAAGTAATGGCA		0	5	#DIV/0!
CEBPA	ENST00000498907	1077	1833	PD7657a	1578075	1499495	haematopoietic_and_lymphoid_tissue	NS	NS	NS	haematopoietic_neoplasm	acute_myeloid_leukaemia	NS	NS	n	COSM5944360	c.150_154delGCCGC	p.E50fs*56	Deletion - Frameshift		u	37	19:33793167-33793171	-		-		NA	Variant of unknown origin	27276561	NA	NS	NS	NA	417	1	1	19	33793167	33793171	1	33793147	33793191	19:33793147-33793191	TGCTCGCAGATGCCGCCCAGCGGCTCCGGGGCGGCAGGTGGGGC		0	5	#DIV/0!
WHSC1L1	ENST00000317025	4314	12767	BN06T	1919137	1806458	liver	NS	NS	NS	carcinoma	NS	NS	NS	y	COSM1623987	c.3291_3295delCTGTA	p.C1098fs*5	Deletion - Frameshift	het	u	37	8:38146211-38146215	-		-		NA	Variant of unknown origin	NA	323	fresh/frozen - NOS	primary	NA	15	1	1	8	38146211	38146215	1	38146191	38146235	8:38146191-38146235	TCATCAGCTGGCTTGCAGTTACAGCGGGGAATCTCTGACAGGTC		0	5	#DIV/0!
EVC2	ENST00000344938	3741	19747	PD8965a	1610332	1529597	breast	NS	NS	NS	carcinoma	ductal_carcinoma	NS	NS	y	COSM5802585	c.97_101delGCCAG	p.A33fs*21	Deletion - Frameshift		u	37	4:5710140-5710144	-		-		NA	Confirmed somatic variant	NA	652	NS	primary	NA	9	2	2	4	5710140	5710144	2	5710120	5710164	4:5710120-5710164	GCGCCAGCGGGGACGTGAGCTGGCGCCGAGACAGCCTCGGCCCC		0	5	#DIV/0!
RUNX1	ENST00000300305	1443	10471	PD9253a	1631764	1548634	haematopoietic_and_lymphoid_tissue	NS	NS	NS	haematopoietic_neoplasm	acute_myeloid_leukaemia	NS	NS	n	COSM5944393	c.1155_1159delCCCCG	p.Y385fs*1	Deletion - Frameshift		u	37	21:36164716-36164720	-		-		NA	Variant of unknown origin	27276561	NA	NS	NS	NA	202	1	1	21	36164716	36164720	1	36164696	36164740	21:36164696-36164740	CCCTGCGCTTGCGACGAGCCGGGGTAGGGCGGCGGCAGGTAGGT		0	5	#DIV/0!
KMT2D	ENST00000301067	15804	7133	TCGA-DK-A1AD-01	1898095	1786779	urinary_tract	bladder	NS	NS	carcinoma	NS	NS	NS	y	COSM7088450	c.9847_9851delGGCCG	p.G3283fs*1	Deletion - Frameshift		u	37	12:49427929-49427933	-		-		NA	Confirmed somatic variant	NA	413	fresh/frozen - NOS	primary	69	666	1	1	12	49427929	49427933	1	49427909	49427953	12:49427909-49427953	ATCAGCTTCTGGGAACTCACGGCCAGCTTTTTTGGCAGTGCGCT		0	5	#DIV/0!
WWC3	NM_015691.2	3279	29237	2492724	2492724	2355339	skin	forearm	NS	NS	malignant_melanoma	NS	NS	NS	y	COSM5730251	c.2679_2683delCCGAG	p.R894fs*30	Deletion - Frameshift		u	37	23:10102552-10102556	+		-		NA	Confirmed somatic variant	26286987	NA	surgery fresh/frozen	primary	NA	10	2	2	X	10102552	10102556	2	10102532	10102576	X:10102532-10102576	AGCGGCCCAGCCGCCGGGCCCGAGGGTCGCCTTTTGTTCGGAGT		0	5	#DIV/0!
PBRM1	ENST00000337303	4749	30064	TCGA-CJ-4920-01	1779983	1683982	kidney	NS	NS	NS	carcinoma	clear_cell_renal_cell_carcinoma	NS	NS	y	COSM3358541	c.1743_1747delTGGTG	p.G582fs*18	Deletion - Frameshift		u	37	3:52651349-52651353	-		-		NA	Confirmed somatic variant	NA	416	fresh/frozen - NOS	primary	64	423	2	2	3	52651349	52651353	3	52651329	52651373	3:52651329-52651373	TCTTCTATCATTCCCTCTTCACCAGCATATTTGTCATTGCGGAT		0	5	#DIV/0!
BAZ2A	ENST00000379441	5826	962	SDC9	2564870	2426264	salivary_gland	NS	NS	NS	carcinoma	salivary_duct_carcinoma	NS	NS	y	COSM5988449	c.3875_3879delCACTG	p.S1292fs*6	Deletion - Frameshift		u	37	12:56995636-56995640	-		-		NA	Confirmed somatic variant	27103403	NA	surgery fresh/frozen	NS	NA	13	1	1	12	56995636	56995640	2	56995616	56995660	12:56995616-56995660	GGTCATGCTGGCTCTGACCCAGTGACAAAGGGGAGCCTTCTTGC		0	5	#DIV/0!
POFUT1	ENST00000375749	1167	14988	CSCC-31-T	2292472	2158536	skin	head_neck	NS	NS	carcinoma	squamous_cell_carcinoma	NS	NS	y	COSM4448616	c.1104_1108delCCAGG	p.Q369fs*13	Deletion - Frameshift	het	u	37	20:30822401-30822405	+		-		NA	Confirmed somatic variant	25303977	NA	surgery fresh/frozen	primary	59	5	1	1	20	30822401	30822405	1	30822381	30822425	20:30822381-30822425	TGAAGCGGGAGCGGGACCTCCAGGGGAGGCCGTCTTCTTTCTTC		0	5	#DIV/0!
RUNX1	ENST00000300305	1443	10471	PD10875a	1738464	1644295	haematopoietic_and_lymphoid_tissue	NS	NS	NS	haematopoietic_neoplasm	acute_myeloid_leukaemia	NS	NS	n	COSM5944396	c.323_327delGCAAC	p.C108fs*1	Deletion - Frameshift		u	37	21:36259164-36259168	-		-		NA	Variant of unknown origin	27276561	NA	NS	NS	NA	202	1	1	21	36259164	36259168	1	36259144	36259188	21:36259144-36259188	AAGCGATGGGCAGGGTCTTGTTGCAGCGCCAGTGCGTAGGCAGC		0	5	#DIV/0!
IKZF2	ENST00000457361	1581	13177	TCGA-23-1111-01	1731180	1637146	ovary	NS	NS	NS	carcinoma	serous_carcinoma	NS	NS	y	COSM1326452	c.1408_1412delGCCTT	p.A470fs*3	Deletion - Frameshift	het	u	37	2:213872253-213872257	-		-		NA	Variant of unknown origin	NA	331	NS	primary	63	6	2	2	2	213872253	213872257	1	213872233	213872277	2:213872233-213872277	TCGGCAGTGCTCACACTTGAAGGCCCTAATCTGTTCTCCTTCTC		0	5	#DIV/0!
NOTCH2	ENST00000256646	7416	7882	11272	1789111	1692515	haematopoietic_and_lymphoid_tissue	spleen	NS	NS	lymphoid_neoplasm	marginal_zone_lymphoma	NS	NS	n	COSM674048	c.6404_6408delTGAGT	p.L2135fs*7	Deletion - Frameshift		u	37	1:120458937-120458941	-		-		NA	Variant of unknown origin	22891273	NA	surgery fresh/frozen	NS	NA	142	1	1	1	120458937	120458941	1	120458917	120458961	1:120458917-120458961	CAGACAGTTGGACCTTCTCACTCAGAGACTTCTTCCTCCTACTA		0	5	#DIV/0!
RFX7	ENST00000317318	4092	25777	869-01-2TD	2456501	2319338	haematopoietic_and_lymphoid_tissue	NS	NS	NS	lymphoid_neoplasm	chronic_lymphocytic_leukaemia-small_lymphocytic_lymphoma	NS	NS	y	COSM7207664	c.2016_2020delTGATT	p.D673fs*7	Deletion - Frameshift		u	37	15:56387615-56387619	-		-		NA	Confirmed somatic variant	NA	340	blood	primary	64	18	1	1	15	56387615	56387619	2	56387595	56387639	15:56387595-56387639	AAGCTGCCAACTGACTTTGAATCACTGTCCAAGAGAAAGACACT		0	5	#DIV/0!
OR6S1	ENST00000320704	996	15363	ccRCC-105	1980841	1867087	kidney	NS	NS	NS	carcinoma	clear_cell_renal_cell_carcinoma	NS	NS	y	COSM1665647	c.976_980delAGTGA	p.S326fs*>5	Deletion - Frameshift		u	37	14:21108871-21108875	-		-		NA	Confirmed somatic variant	23797736	NA	NS	NS	NA	3	1	1	14	21108871	21108875	1	21108851	21108895	14:21108851-21108895	CTTTTACTTTACTGCTTTCTCACTGAGACATTTATCAAGTAAAA		0	5	#DIV/0!
GATA3	ENST00000379328	1335	4172	P-0001489-T01-IM3	2717397	2576218	breast	NS	NS	NS	carcinoma	ductal_carcinoma	NS	NS	n	COSM6917303	c.1224_1228delGCCCT	p.P409fs*>35	Deletion - Frameshift	het	u	37	10:8115875-8115879	+		-		NA	Confirmed somatic variant	28481359	NA	surgery-fixed	metastasis	NA	248	4	4	10	8115875	8115879	4	8115855	8115899	10:8115855-8115899	CCTCCCTGAGCCACATCTCGCCCTTCAGCCACTCCAGCCACATG		0	5	#DIV/0!
PBRM1	ENST00000337303	4749	30064	270	1776735	1680781	kidney	NS	NS	NS	carcinoma	clear_cell_renal_cell_carcinoma	NS	NS	n	COSM1169590	c.3767_3771delTTTGT	p.L1256fs*6	Deletion - Frameshift		u	37	3:52598170-52598174	-		-		NA	Confirmed somatic variant	23036577	NA	surgery fresh/frozen	NS	NA	423	1	1	3	52598170	52598174	1	52598150	52598194	3:52598150-52598194	TCTCATTGTAGCGGCTCTCACAAAGCAGAATGTCATTTTCTGGT		0	5	#DIV/0!
MYH10	ENST00000269243	5931	7568	LAU50_2	1675357	1588296	skin	leg	NS	NS	malignant_melanoma	NS	NS	NS	y	COSM250026	c.2042_2046del?	p.?	Unknown		u	37	17:8424587-8424591	-		-		NA	Confirmed somatic variant	22197931	NA	cell-line	metastasis	NA	22	22140	22140	17	8424587	8424591	1	8424567	8424611	17:8424567-8424611	TACCAGTGACTTGATCCAGACCCACGATACGGTCCACTGGGGAG		0	5	#DIV/0!
DEPTOR	NM_022783.1	1230	22953	HCC-JP-408-T	2746940	2605643	liver	NS	NS	NS	other	neoplasm	NS	NS	y	COSM7195553	c.838_842delAGCAT	p.S280fs*36	Deletion - Frameshift		u	37	8:121015263-121015267	+		-		NA	Confirmed somatic variant	NA	323	NS	primary	65	5	1	1	8	121015263	121015267	1	121015243	121015287	8:121015243-121015287	GTCTGCAGTGAGGAGAAGCAGCATGAGCAGCTGTGGCAGCAGCG		0	5	#DIV/0!
VHL	ENST00000256474	642	12687	K257	1692726	1600954	kidney	NS	NS	NS	carcinoma	clear_cell_renal_cell_carcinoma	NS	NS	n	COSM249482	c.628_632delCGGAT	p.R210fs*>3	Deletion - Frameshift		u	37	3:10191635-10191639	+		-		NA	Confirmed somatic variant	22138691	NA	surgery fresh/frozen	primary	39	1201	1	1	3	10191635	10191639	1	10191615	10191659	3:10191615-10191659	GGAGCGCATTGCACATCAACGGATGGGAGATTGAAGATTTCTGT		0	5	#DIV/0!
GSTM1	ENST00000309851	657	4632	12-011J1	2575063	2436400	prostate	NS	NS	NS	carcinoma	adenocarcinoma	NS	NS	y	COSM5991658	c.495_499delCCTCC	p.D165fs*5	Deletion - Frameshift		u	37	1:110233114-110233118	+		-		NA	Confirmed somatic variant	26928463	NA	autopsy - NOS	primary	61	2	3	3	1	110233114	110233118	2	110233094	110233138	1:110233094-110233138	TCGTCTATGATGTCCTTGACCTCCACCGTATATTTGAGCCCAAG		0	5	#DIV/0!
PINX1	ENST00000314787	987	30046	PD2174a	948600	865001	kidney	NS	NS	NS	carcinoma	clear_cell_renal_cell_carcinoma	NS	NS	n	COSM28398	c.908_912delAAAAA	p.Q303fs*>25	Deletion - Frameshift	het	u	37	8:10622986-10622990	-		-		NA	Confirmed somatic variant	20054297	679	NS	primary	65	1	1	1	8	10622986	10622990	1	10622966	10623010	8:10622966-10623010	CCTCTGCTATCTCTACTGGTTTTTGCAGCTTTTTCTTCCCTCTC		0	5	#DIV/0!
ARID1A	ENST00000324856	6858	11110	PAJMEG	2678776	2538050	kidney	NS	NS	NS	Wilms_tumour	NS	NS	NS	n	COSM6853521	c.2186_2190delCCAGT	p.P729fs*86	Deletion - Frameshift	het	u	37	1:27087899-27087903	+		-		NA	Confirmed somatic variant	28825729	NA	surgery fresh/frozen	primary	7.9	962	1	1	1	27087899	27087903	1	27087879	27087923	1:27087879-27087923	CAGATGCCACCTCGGCCACCCAGTGGCCAGTCGGACAGCATCAT		0	5	#DIV/0!
RHOA	ENST00000418115	582	667	P-0000966-T02-IM3	2782790	2640573	prostate	NS	NS	NS	carcinoma	adenocarcinoma	NS	NS	n	COSM6916419	c.137_141delTCGAG	p.I46fs*20	Deletion - Frameshift	het	u	37	3:49412882-49412886	-		-		NA	Confirmed somatic variant	28825054	NA	surgery-fixed	metastasis	50	14	2	2	3	49412882	49412886	2	49412862	49412906	3:49412862-49412906	TCACCTGCTTTCCATCCACCTCGATATCTGCCACATAGTTCTCA		0	5	#DIV/0!
NFKB1	ENST00000226574	2910	7794	2785192	2785192	2642771	haematopoietic_and_lymphoid_tissue	NS	NS	NS	lymphoid_neoplasm	NK_cell_leukaemia	NS	NS	y	COSM7447481	c.290_294delTTGTT	p.I97fs*22	Deletion - Frameshift		u	37	4:103488175-103488179	+		-		NA	Confirmed somatic variant	29674644	NA	blood-bone marrow	NS	39	10	1	1	4	103488175	103488179	1	103488155	103488199	4:103488155-103488199	GTGGGACCAGCAAAGGTTATTGTTCAGTTGGTCACAAATGGAAA		0	5	#DIV/0!
CIC	ENST00000160740	4827	14214	OII-13	2036618	1917980	central_nervous_system	brain	NS	NS	glioma	oligodendroglioma_Grade_II	NS	NS	n	COSM1716745	c.2559_2563delCAGCG	p.S854fs*75	Deletion - Frameshift	hom	u	37	19:42795479-42795483	+		-		NA	Confirmed somatic variant	22869205	NA	NS	primary	NA	160	1	1	19	42795479	42795483	1	42795459	42795503	19:42795459-42795503	GGACCAAGGCAGCGGCTCCCAGCGGCCCTGCACCCACCACCAGC		0	5	#DIV/0!
HLA-A	ENST00000396634	1098	4931	TCGA-AA-3977-01	1651086	1565873	large_intestine	colon	sigmoid	NS	carcinoma	adenocarcinoma	NS	NS	y	COSM273559	c.477_481delGGCGG	p.A160fs*15	Deletion - Frameshift		u	37	6:29911178-29911182	+		-		NA	Confirmed somatic variant	22810696	376	NS	NS	65	61	1	1	6	29911178	29911182	1	29911158	29911202	6:29911158-29911202	ACCTGCGCTCTTGGACCGCGGCGGACATGGCGGCTCAGATCACC		0	5	#DIV/0!
PTEN	ENST00000371953	1212	9588	1177755	1177755	1089751	endometrium	NS	NS	NS	carcinoma	endometrioid_carcinoma	NS	NS	n	COSM28909	c.410_414delCATAT	p.A137fs*41	Deletion - Frameshift		u	37	10:89692926-89692930	+		-		NA	Confirmed somatic variant	18757403	NA	surgery fresh/frozen	primary	NA	1239	1	1	10	89692926	89692930	1	89692906	89692950	10:89692906-89692950	ACTGGTGTAATGATATGTGCATATTTATTACATCGGGGCAAATT		0	5	#DIV/0!
ETV6	ENST00000396373	1359	3495	PD9274a	1631785	1548655	haematopoietic_and_lymphoid_tissue	NS	NS	NS	haematopoietic_neoplasm	acute_myeloid_leukaemia	NS	NS	n	COSM5944333	c.1252_1253+3delAGGTA	p.?	Unknown		u	37	12:12038959-12038963	+		-		NA	Variant of unknown origin	27276561	NA	NS	NS	NA	37	22140	22140	12	12038959	12038963	1	12038939	12038983	12:12038939-12038983	AGGACAAAGGCTTTTGTTCAGGTAGCACTTCCTTTTTCTCCTTT		0	5	#DIV/0!
KDM2A	ENST00000529006	3489	13606	SJDES006	2294490	2160517	bone	rib	NS	NS	Ewings_sarcoma-peripheral_primitive_neuroectodermal_tumour	NS	NS	NS	y	COSM4574708	c.3021_3025delTCTTC	p.D1007fs*20	Deletion - Frameshift		u	37	11:67021012-67021016	+		-		NA	Confirmed somatic variant	25186949	NA	NS	primary	8	13	1	1	11	67021012	67021016	1	67020992	67021036	11:67020992-67021036	CCCTTCTCAGGACCCTTGATCTTCGGTGGGCAGTAGGAATCAAG		0	5	#DIV/0!
PTEN	ENST00000371953	1212	9588	3935	2498290	2360641	haematopoietic_and_lymphoid_tissue	NS	NS	NS	lymphoid_neoplasm	acute_lymphoblastic_T_cell_leukaemia	NS	NS	n	COSM5751201	c.709_713delAAGTT	p.K237fs*4	Deletion - Frameshift		u	37	10:89717684-89717688	+		-		NA	Confirmed somatic variant	26206799	NA	blood-bone marrow	NS	6	1239	1	1	10	89717684	89717688	1	89717664	89717708	10:89717664-89717708	ACCCACACGACGGGAAGACAAGTTCATGTACTTTGAGTTCCCTC		0	5	#DIV/0!
VHL	ENST00000256474	642	12687	BK0018	2237572	2105076	kidney	NS	NS	NS	carcinoma	clear_cell_renal_cell_carcinoma	NS	NS	y	COSM4186068	c.357_361delCAGAG	p.F119fs*11	Deletion - Frameshift		u	37	3:10188214-10188218	+		-		NA	Confirmed somatic variant	24504440	NA	surgery - NOS	NS	NA	1201	2	2	3	10188214	10188218	1	10188194	10188238	3:10188194-10188238	TAGGTCACCTTTGGCTCTTCAGAGATGCAGGGACACACGATGGG		0	5	#DIV/0!
NOTCH3	ENST00000263388	6966	7883	P-0007885-T01-IM5	2724097	2582918	upper_aerodigestive_tract	sinonasal_and_nasal_cavity	sinus	NS	carcinoma	squamous_cell_carcinoma	NS	NS	n	COSM6960310	c.4898_4902delCGCTG	p.P1633fs*44	Deletion - Frameshift	het	u	37	19:15281354-15281358	-		-		NA	Confirmed somatic variant	28481359	NA	surgery-fixed	primary	NA	66	1	1	19	15281354	15281358	1	15281334	15281378	19:15281334-15281378	CGCTGGGTTCTGGAGGCTCCAGCGGCTCCCCTAAGAGCAGGAAG		0	5	#DIV/0!
PTEN	ENST00000371953	1212	9588	S67454	847622	767279	vulva	NS	NS	NS	in_situ_neoplasm	vulvar_intraepithelial_neoplasia_Grade_I	NS	NS	n	COSM5918	c.210-48delCCTAA	p.?	Unknown		y	37	10:89690755-89690759	+		-		NA	Variant of unknown origin	10955808	NA	surgery-fixed	primary	NA	1239	22140	22140	10	89690755	89690759	2	89690735	89690779	10:89690735-89690779	ATTAGTACTTTTTTTTCTTCCTAAGTGCAAAAGATAACTTTATA		0	5	#DIV/0!
KIAA1797	ENST00000380249	5406	23377	2492708	2492708	2355323	skin	lower_leg	NS	NS	malignant_melanoma	NS	NS	NS	y	COSM5730179	c.15_19delCAGGA	p.R6fs*3	Deletion - Frameshift		u	37	9:20715367-20715371	+		-		NA	Confirmed somatic variant	26286987	NA	surgery fresh/frozen	primary	NA	13	3	3	9	20715367	20715371	3	20715347	20715391	9:20715347-20715391	CAAAAATGTCAGATGATATCAGGAAAAGGTTTGAATTTCCAAAT		0	5	#DIV/0!
NF2	ENST00000338641	1788	7773	1035585	1035585	952368	meninges	NS	NS	NS	meningioma	papillary	NS	NS	n	COSM22319	c.1474_1478delCCTCC	p.P492fs*1	Deletion - Frameshift		u	37	22:30074212-30074216	+		-		NA	Variant of unknown origin	16612978	NA	NS	NS	60	499	2	2	22	30074212	30074216	2	30074192	30074236	22:30074192-30074236	CCCAATTCCAGCACCGTTGCCTCCTGACATACCAAGCTTCAACC		0	5	#DIV/0!
VHL	ENST00000256474	642	12687	980143	980143	895865	kidney	NS	NS	NS	carcinoma	clear_cell_renal_cell_carcinoma	NS	NS	n	COSM17985	c.557_561delAAGAT	p.E186fs*27	Deletion - Frameshift		u	37	3:10191564-10191568	+		-		NA	Confirmed somatic variant	10766184	NA	NS	NS	NA	1201	2	2	3	10191564	10191568	2	10191544	10191588	3:10191544-10191588	ATCGTCAGGTCGCTCTACGAAGATCTGGAAGACCACCCAAATGT		0	5	#DIV/0!
RAD21	ENST00000297338	1896	9811	PD11195a	1738784	1644615	haematopoietic_and_lymphoid_tissue	NS	NS	NS	haematopoietic_neoplasm	acute_myeloid_leukaemia	NS	NS	n	COSM5944312	c.557_561delCTACT	p.T186fs*3	Deletion - Frameshift		u	37	8:117869633-117869637	-		-		NA	Variant of unknown origin	27276561	NA	NS	NS	NA	41	3	3	8	117869633	117869637	1	117869613	117869657	8:117869613-117869657	CTAATAGGAGGTTAGAAGTAGTAGTGCTTACTAACATGTCGTCA		0	5	#DIV/0!
TFPI	ENST00000409676	756	11760	BN28T	1919147	1806468	liver	NS	NS	NS	carcinoma	NS	NS	NS	y	COSM1614042	c.742_746delTCATG	p.S248fs*>3	Deletion - Frameshift	het	u	37	2:188343413-188343417	-		-		NA	Variant of unknown origin	NA	323	fresh/frozen - NOS	primary	NA	5	1	1	2	188343413	188343417	1	188343393	188343437	2:188343393-188343437	GCACAAATATTAACATAGGCATGAAATGCTATCCAATCCTAGAA		0	5	#DIV/0!
VHL	ENST00000256474	642	12687	5466	980318	896040	kidney	NS	NS	NS	carcinoma	clear_cell_renal_cell_carcinoma	NS	NS	n	COSM17995	c.355_359delTTCAG	p.F119fs*11	Deletion - Frameshift		u	37	3:10188212-10188216	+		-		NA	Confirmed somatic variant	10454237	NA	surgery-fixed	NS	NA	1201	2	2	3	10188212	10188216	1	10188192	10188236	3:10188192-10188236	GATAGGTCACCTTTGGCTCTTCAGAGATGCAGGGACACACGATG		0	5	#DIV/0!
SUN1	ENST00000456758	2925	18587	GB23	2057242	1937486	biliary_tract	gallbladder	NS	NS	carcinoma	adenocarcinoma	NS	NS	y	COSM1744956	c.1079_1083delAGGAT	p.E360fs*15	Deletion - Frameshift		u	37	7:889205-889209	+		-		NA	Confirmed somatic variant	24185509	NA	fresh/frozen - NOS	NS	NA	11	1	1	7	889205	889209	1	889185	889229	7:889185-889229	GTGAGAGAGGTTCTCAGAGAGGATGGCCACCTCAGTGTAAATGG		0	5	#DIV/0!
LYST	ENST00000389793	11406	1968	HCC1395	1430349	1339763	breast	NS	NS	NS	carcinoma	ductal_carcinoma	NS	NS	n	COSM50243	c.5923-4_5923delTCAGG	p.?	Unknown	het	u	37	1:235929577-235929581	-		-		NA	Confirmed somatic variant	17932254	NA	cell-line	primary	43	50	22140	22140	1	235929577	235929581	1	235929557	235929601	1:235929557-235929601	AGTTGCCCCTCTTTGTATTCCTGAAAAAATAAAAAAAACTCTCT		0	5	#DIV/0!
ZBTB6	ENST00000373659	1275	16764	ATL071	2488696	2351345	haematopoietic_and_lymphoid_tissue	NS	NS	NS	lymphoid_neoplasm	adult_T_cell_lymphoma-leukaemia	NS	NS	y	COSM5711140	c.286_290delAAAAG	p.K96fs*33	Deletion - Frameshift		u	37	9:125674062-125674066	-		-		NA	Confirmed somatic variant	26437031	NA	NS	NS	69	2	1	1	9	125674062	125674066	1	125674042	125674086	9:125674042-125674086	GTATTTCAAAAGCTCTTTCCTTTTAACTTCAAGTGCTCCAGTAT		0	5	#DIV/0!
TFR2	ENST00000223051	2406	11762	1058	2772693	2630875	urinary_tract	bladder	NS	NS	carcinoma	transitional_cell_carcinoma	papillary_transitional_cell_carcinoma_non_invasive	NS	y	COSM7403739	c.966+1_966+5delGTGAG	p.?	Unknown		u	37	7:100229700-100229704	-		-		NA	Confirmed somatic variant	29136510	NA	surgery fresh/frozen	primary	73	10	22140	22140	7	100229700	100229704	1	100229680	100229724	7:100229680-100229724	CACGACCAGCCTCCCCAGACTCACATGTCCATACACTGCCTGCT		0	5	#DIV/0!
APC	ENST00000457016	8532	583	991125	991125	906414	large_intestine	NS	NS	NS	carcinoma	adenocarcinoma	NS	NS	n	COSM19284	c.3935_3939delGAACT	p.G1312fs*4	Deletion - Frameshift		u	37	5:112175226-112175230	+		-		NA	Confirmed somatic variant	10638959	NA	surgery-fixed	NS	NA	2319	1	1	5	112175226	112175230	1	112175206	112175250	5:112175206-112175250	GAAATAAAAGAAAAGATTGGAACTAGGTCAGCTGAAGATCCTGT		0	5	#DIV/0!
RSRC2	ENST00000331738	1305	30559	MEL-JWCI-WGS-39	1838387	1732489	skin	back	NS	NS	malignant_melanoma	NS	NS	NS	y	COSM1167608	c.13_17delGATAC	p.D5fs*14	Deletion - Frameshift		u	37	12:123006836-123006840	-		-		NA	Variant of unknown origin	22817889	NA	NS	primary	35	5	1	1	12	123006836	123006840	1	123006816	123006860	12:123006816-123006860	GGCTAGTCCATCTCGCTCTGTATCACTAGCCTAAAAGTTTAAAA		0	5	#DIV/0!
NOTCH1	ENST00000277541	7668	7881	P-0005462-T01-IM5	2721853	2580674	lung	NS	NS	NS	carcinoma	squamous_cell_carcinoma	NS	NS	n	COSM6943795	c.6953_6957delTGGTG	p.M2318fs*34	Deletion - Frameshift	het	u	37	9:139391234-139391238	-		-		NA	Confirmed somatic variant	28481359	NA	surgery - NOS	primary	NA	974	1	1	9	139391234	139391238	1	139391214	139391258	9:139391214-139391258	GAGGGTTGTATTGGTTCGGCACCATGCCGCTCTGCAGCCGGGAC		0	5	#DIV/0!
CCT7	ENST00000258091	1632	1622	ICGC_0052	1815719	1714890	pancreas	NS	NS	NS	carcinoma	ductal_carcinoma	NS	NS	y	COSM1159222	c.575_579delTTAAA	p.L192fs*33	Deletion - Frameshift		u	37	2:73471800-73471804	+		-		NA	Confirmed somatic variant	23103869	NA	surgery fresh/frozen	NS	NA	13	2	2	2	73471800	73471804	2	73471780	73471824	2:73471780-73471824	CTCGATGATTTGCTGCAGCTTAAAATGATTGGAATCAAGAAGGT		0	5	#DIV/0!
CCT7	ENST00000258091	1632	1622	8015858	1653101	1567888	pancreas	NS	NS	NS	carcinoma	ductal_carcinoma	NS	NS	y	COSM1159222	c.575_579delTTAAA	p.L192fs*33	Deletion - Frameshift	het	u	37	2:73471800-73471804	+		-		NA	Reported in another cancer sample as somatic	NA	328	fresh/frozen - NOS	primary	NA	13	2	2	2	73471800	73471804	2	73471780	73471824	2:73471780-73471824	CTCGATGATTTGCTGCAGCTTAAAATGATTGGAATCAAGAAGGT		0	5	#DIV/0!
SRSF2	ENST00000392485	666	10783	PD7838a	1578256	1499676	haematopoietic_and_lymphoid_tissue	NS	NS	NS	haematopoietic_neoplasm	acute_myeloid_leukaemia	NS	NS	n	COSM5944349	c.343_347delTACGG	p.Y115fs*7	Deletion - Frameshift		u	37	17:74732896-74732900	-		-		NA	Variant of unknown origin	27276561	NA	NS	NS	NA	95	1	1	17	74732896	74732900	1	74732876	74732920	17:74732876-74732920	TTACCTGCGGCTCCGGCGTCCGTAGCCACCGCCCCCGTACCTGC		0	5	#DIV/0!
SMC4	NM_005496.2	3867	14013	ESO-866	1890970	1780339	oesophagus	NS	NS	NS	carcinoma	adenocarcinoma	NS	NS	y	COSM1266259	c.2866_2870delGATGA	p.D956fs*9	Deletion - Frameshift		u	37	3:160148457-160148461	+		-		NA	Variant of unknown origin	23525077	NA	surgery fresh/frozen	primary	61	40	1	1	3	160148457	160148461	1	160148437	160148481	3:160148437-160148481	AGATACTGAGAAAGAGGTGGATGACCTAACAGCAGAGCTGAAAA		0	5	#DIV/0!
SRSF2	ENST00000392485	666	10783	PD11276a	1738865	1644696	haematopoietic_and_lymphoid_tissue	NS	NS	NS	haematopoietic_neoplasm	acute_myeloid_leukaemia	NS	NS	n	COSM5944337	c.303_307delCCGCC	p.S101fs*21	Deletion - Frameshift		u	37	17:74732936-74732940	-		-		NA	Variant of unknown origin	27276561	NA	NS	NS	NA	95	16	16	17	74732936	74732940	16	74732916	74732960	17:74732916-74732960	CTGCGGGGTGGCGGTCCCCGGCGGCTGTGGTGTGAGTCCGGGGG		0	5	#DIV/0!
CHAF1B	ENST00000314103	1680	1911	COCA-CN-B-CcaA	2745818	2604521	large_intestine	NS	NS	NS	carcinoma	adenocarcinoma	NS	NS	y	COSM7276822	c.702_706delGTCTT	p.K234fs*4	Deletion - Frameshift		u	37	21:37775094-37775098	+		-		NA	Confirmed somatic variant	NA	646	NS	primary	71	4	1	1	21	37775094	37775098	1	37775074	37775118	21:37775074-37775118	TTCACGACGACAGCATGAAGTCTTTCTTCCGTAGACTGAGTTTC		0	5	#DIV/0!
NPAT	ENST00000278612	4284	7896	MO_1074	2467320	2330151	prostate	NS	NS	NS	carcinoma	NS	NS	NS	y	COSM5547382	c.1597_1601delCTTTT	p.L533fs*12	Deletion - Frameshift	het	u	37	11:108044110-108044114	-		-		NA	Confirmed somatic variant	26000489	NA	surgery - NOS	metastasis	69	24	1	1	11	108044110	108044114	1	108044090	108044134	11:108044090-108044134	TAATGAAGTATCTTGGGATAAAAGTTGAGAACTCTTCCCAGAGA		0	5	#DIV/0!
APC	ENST00000457016	8532	583	1677120	1677120	1589888	large_intestine	rectum	NS	NS	carcinoma	adenocarcinoma	NS	NS	n	COSM235676	c.3960_3964delGAGCG	p.E1322fs*8	Deletion - Frameshift		y	37	5:112175251-112175255	+		-		NA	Confirmed somatic variant	21901162	NA	surgery fresh/frozen	primary	58	2319	2	2	5	112175251	112175255	1	112175231	112175275	5:112175231-112175275	GGTCAGCTGAAGATCCTGTGAGCGAAGTTCCAGCAGTGTCACAG		0	5	#DIV/0!
NF1	ENST00000358273	8520	7765	H_KU-KP77-KP77	2768325	2626544	breast	NS	NS	NS	carcinoma	ER-positive_carcinoma	NS	NS	n	COSM7346007	c.7919_7923delATGAA	p.Y2640fs*18	Deletion - Frameshift		u	37	17:29684336-29684340	+		-		NA	Variant of unknown origin	30181556	NA	surgery-fixed	NS	NA	474	1	1	17	29684336	29684340	1	29684316	29684360	17:29684316-29684360	TTTGATCAACGAATTCTTTATGAATACTTAGCAGAGGCCAGTGT		0	5	#DIV/0!
WDR96	ENST00000357060	4998	26684	NCI-H716	2302001	2167284	large_intestine	NS	NS	NS	carcinoma	adenocarcinoma	NS	NS	y	COSM4614593	c.3342_3346delTACAA	p.S1114fs*35	Deletion - Frameshift	het	u	37	10:105921787-105921791	-		-		NA	Variant of unknown origin	24755471	NA	cell-line	NS	NA	12	1	1	10	105921787	105921791	1	105921767	105921811	10:105921767-105921811	TCCATCAGAGCTCGGAGTCTTGTACTGGCATCCTGGGAAAGAGC		0	5	#DIV/0!
PPP1R9A	ENST00000433360	4125	14946	56	2370248	2233046	kidney	NS	NS	NS	other	oncocytoma	NS	NS	y	COSM5016187	c.3946_3950delGTGGT	p.V1316fs*56	Deletion - Frameshift		u	37	7:94919436-94919440	+		-		NA	Confirmed somatic variant	25401301	NA	surgery fresh/frozen	primary	68	12	1	1	7	94919436	94919440	1	94919416	94919460	7:94919416-94919460	AGCATCCCAGGACCGAGCAGTGGTCAAAAAGAAACTCAAGGAAA		0	5	#DIV/0!
MAP3K1	NM_005921.1	4050	6848	15510	2373579	2236372	breast	NS	NS	NS	carcinoma	luminal_NS_carcinoma	NS	NS	n	COSM5029077	c.1791_1795delTATAG	p.I598fs*1	Deletion - Frameshift		u	37	5:56177010-56177014	+		-		NA	Confirmed somatic variant	22722193	NA	NS	NS	NA	298	1	1	5	56177010	56177014	2	56176990	56177034	5:56176990-56177034	TTCTTGGCCGCCTTTGTCTTATAGATAGACTGTTGTTGGAATTT		0	5	#DIV/0!
CLCN3	ENST00000347613	2601	2021	S0091	2524301	2386620	NS	NS	NS	NS	NS	NS	NS	NS	y	COSM5883973	c.372_376delTGCGT	p.D124fs*30	Deletion - Frameshift		u	37	4:170608862-170608866	+		-		NA	Confirmed somatic variant	27245685	NA	surgery fresh/frozen	metastasis	69	27	1	1	4	170608862	170608866	1	170608842	170608886	4:170608842-170608886	TGACAAAAAGTTTGTATGATGCGTGGTCAGGATGGCTAGTAGTA		0	5	#DIV/0!
USP6NL	ENST00000277575	2538	16858	18	2693101	2552022	central_nervous_system	brain	NS	NS	glioma	oligodendroglioma_Grade_III	anaplastic	NS	y	COSM6905813	c.2019_2023delACAGT	p.Q674fs*1	Deletion - Frameshift		u	37	10:11504955-11504959	-		-		NA	Confirmed somatic variant	28270234	NA	surgery fresh/frozen	recurrent	39	6	1	1	10	11504955	11504959	1	11504935	11504979	10:11504935-11504979	AGTTGAGTCCCAGGGCTAAACTGTGGAGAAGCAAAGCTGCTGTT		0	5	#DIV/0!
RHOA	ENST00000418115	582	667	P-0000966-T02-IM3	2716362	2575183	prostate	NS	NS	NS	carcinoma	adenocarcinoma	NS	NS	n	COSM6916419	c.137_141delTCGAG	p.I46fs*20	Deletion - Frameshift	het	u	37	3:49412882-49412886	-		-		NA	Confirmed somatic variant	28481359	NA	surgery-fixed	metastasis	NA	14	2	2	3	49412882	49412886	2	49412862	49412906	3:49412862-49412906	TCACCTGCTTTCCATCCACCTCGATATCTGCCACATAGTTCTCA		0	5	#DIV/0!
ARID5B	ENST00000279873	3567	17362	PS-286-4D	2161704	2030307	prostate	NS	NS	NS	carcinoma	adenocarcinoma	NS	NS	y	COSM4423801	c.2439_2443delCTTAG	p.L814fs*11	Deletion - Frameshift		u	37	10:63851661-63851665	+		-		NA	Confirmed somatic variant	24870262	NA	surgery fresh/frozen	NS	71	45	1	1	10	63851661	63851665	2	63851641	63851685	10:63851641-63851685	AGGAGGGCAAGGATAAACTCTTAGAGAAAAGGGCCCTCCCCCAT		0	5	#DIV/0!
ALOX12B	ENST00000319144	2106	430	P-0006990-T01-IM5	2723365	2582186	breast	NS	NS	NS	carcinoma	ductal_carcinoma	NS	NS	n	COSM6955494	c.317_321delATGGC	p.D106fs*17	Deletion - Frameshift	het	u	37	17:7989365-7989369	-		-		NA	Confirmed somatic variant	28481359	NA	surgery-fixed	primary	NA	17	1	1	17	7989365	7989369	1	7989345	7989389	17:7989345-7989389	GGAGTGCCAGGGTCTCGTAGCCATCCATCCACTGGTAGGCGGGG		0	5	#DIV/0!
EIF4G2	ENST00000339995	2724	3297	LUAD-NYU1093	1765123	1669443	lung	NS	NS	NS	carcinoma	adenocarcinoma	NS	NS	y	COSM391839	c.715_719delAAGAA	p.K239fs*24	Deletion - Frameshift		u	37	11:10825121-10825125	-		-		NA	Variant of unknown origin	22980975	NA	surgery - NOS	primary	61	14	1	1	11	10825121	10825125	1	10825101	10825145	11:10825101-10825145	ATCTTTGAGTTGGACTCTCTTCTTCTTTTCCAAAAGCTACAAGA		0	5	#DIV/0!
ZFHX3	ENST00000268489	11112	777	CPCG0119-F1	2688300	2547282	prostate	NS	NS	NS	carcinoma	adenocarcinoma	NS	NS	y	COSM6864781	c.2239_2243delTCTGA	p.S747fs*40	Deletion - Frameshift		u	37	16:72991802-72991806	-		-		NA	Confirmed somatic variant	NA	537	NS	primary	74	270	1	1	16	72991802	72991806	1	72991782	72991826	16:72991782-72991826	CATGTTGTTGAGATGCTTGTCAGACTGCATATGAATACTGAGGT		0	5	#DIV/0!
CSF1	ENST00000369802	1665	2432	LUAD-NYU508	1765158	1669478	lung	NS	NS	NS	carcinoma	adenocarcinoma	NS	NS	y	COSM392017	c.926_930delCTGGA	p.S309fs*1	Deletion - Frameshift		u	37	1:110466169-110466173	+		-		NA	Variant of unknown origin	22980975	NA	surgery - NOS	primary	65	2	1	1	1	110466169	110466173	1	110466149	110466193	1:110466149-110466193	TGGGTCCCAGAAGAAGCCTCTGGAGAGGCCAGTGAGATTCCCGT		0	5	#DIV/0!
CDH9	ENST00000231021	2370	1768	S02289	2480893	2343638	lung	NS	NS	NS	carcinoma	small_cell_carcinoma	NS	NS	y	COSM5686177	c.1446_1450delTGACC	p.N482fs*10	Deletion - Frameshift		u	37	5:26890007-26890011	-		-		NA	Confirmed somatic variant	26168399	NA	surgery fresh/frozen	primary	58	8	3	3	5	26890007	26890011	1	26889987	26890031	5:26889987-26890031	ATGGCAAATTCCGGAGCATGGTCATTTATATCTAGAATTCTGAT		0	5	#DIV/0!
RAD50	ENST00000265335	3939	9816	8015139	1653090	1567877	pancreas	NS	NS	NS	carcinoma	ductal_carcinoma	NS	NS	y	COSM1158978	c.1308_1312delAACTG	p.L439fs*4	Deletion - Frameshift	het	u	37	5:131925385-131925389	+		-		NA	Reported in another cancer sample as somatic	NA	328	fresh/frozen - NOS	primary	NA	40	2	2	5	131925385	131925389	2	131925365	131925409	5:131925365-131925409	ATGAGATAAGAGATAAGAAAACTGGACTGGGAAGAATAATTGAG		0	5	#DIV/0!
TET2	ENST00000380013	6009	25941	2592619	2592619	2453495	haematopoietic_and_lymphoid_tissue	NS	NS	NS	haematopoietic_neoplasm	acute_myeloid_leukaemia	NS	NS	n	COSM6023667	c.5442_5446delAGGCT	p.G1815fs*5	Deletion - Frameshift		u	37	4:106197109-106197113	+		-		NA	Variant of unknown origin	27881874	NA	blood-bone marrow	NS	NA	793	1	1	4	106197109	106197113	1	106197089	106197133	4:106197089-106197133	GAACTGCTTGTGTCCAAGGAGGCTTACACAAATTAAGTGATGCT		0	5	#DIV/0!
WT1	ENST00000379079	909	12796	835585	2702190	2561018	haematopoietic_and_lymphoid_tissue	NS	NS	NS	haematopoietic_neoplasm	acute_myeloid_leukaemia_therapy_related	NS	NS	n	COSM6908468	c.497_501delTTGTA	p.L166fs*5	Deletion - Frameshift		u	37	11:32417915-32417919	-		-		NA	Variant of unknown origin	29386642	NA	blood-bone marrow	NS	85	31	1	1	11	32417915	32417919	2	32417895	32417939	11:32417895-32417939	TGGTCTCAGATGCCGACCGTACAAGAGTCGGGGCTACTCCAGGC		0	5	#DIV/0!
NAPA	ENST00000263354	888	7641	CPCG0183-F1	2121431	1995667	prostate	NS	NS	NS	carcinoma	adenocarcinoma	NS	NS	y	COSM6864791	c.304_308delAACTG	p.N102fs*26	Deletion - Frameshift		u	37	19:47998841-47998845	-		-		NA	Confirmed somatic variant	NA	537	NS	NS	NA	10	3	3	19	47998841	47998845	3	47998821	47998865	19:47998821-47998865	CTCGATTGCTCGCATCAAACAGTTAATGGCCTCTGGAGAGAAAG		0	5	#DIV/0!
MEN1	ENST00000312049	1833	7010	1717086	1717086	1624571	parathyroid	NS	NS	NS	adenoma	NS	NS	NS	n	COSM255120	c.363_367delCTCCG	p.S122fs*56	Deletion - Frameshift		u	37	11:64577215-64577219	-		-		NA	Confirmed somatic variant	22740705	NA	surgery fresh/frozen	NS	NA	236	1	1	11	64577215	64577219	1	64577195	64577239	11:64577195-64577239	AGGCTGTTCCATATGACATCGGAGACCTTCTTCACCAGCTCACG		0	5	#DIV/0!
RUNX1	ENST00000300305	1443	10471	PD10858a	1738447	1644278	haematopoietic_and_lymphoid_tissue	NS	NS	NS	haematopoietic_neoplasm	acute_myeloid_leukaemia	NS	NS	n	COSM5944406	c.611_613+2delGAAGT	p.?	Unknown		u	37	21:36231769-36231773	-		-		NA	Variant of unknown origin	27276561	NA	NS	NS	NA	202	22140	22140	21	36231769	36231773	1	36231749	36231793	21:36231749-36231793	GCCCCAAGTGGATGCACTTACTTCGAGGTTCTCGGGGCCCATCC		0	5	#DIV/0!
APC	ENST00000457016	8532	583	1047538	1047538	963768	large_intestine	NS	NS	NS	carcinoma	adenocarcinoma	NS	NS	n	COSM23580	c.3904_3908delCTGCA	p.L1302fs*11	Deletion - Frameshift		u	37	5:112175195-112175199	+		-		NA	Confirmed somatic variant	17257127	NA	surgery fresh/frozen	primary	NA	2319	2	2	5	112175195	112175199	1	112175175	112175219	5:112175175-112175219	AGCAGATTCTGCTAATACCCTGCAAATAGCAGAAATAAAAGAAA		0	5	#DIV/0!
GARNL3	ENST00000373387	3042	25425	GC_350T-GC_350N	2324576	2189685	stomach	NS	NS	NS	carcinoma	diffuse_adenocarcinoma	NS	NS	y	COSM4772017	c.825_829delGTTTC	p.M275fs*42	Deletion - Frameshift		u	37	9:130097564-130097568	+		-		NA	Confirmed somatic variant	24816255	NA	surgery fresh/frozen	NS	NA	17	1	1	9	130097564	130097568	1	130097544	130097588	9:130097544-130097588	ACCAAGGGCATGAGATCATGTTTCATGTTTCCACCATGTTGCCA		0	5	#DIV/0!
CREBBP	ENST00000262367	7329	2348	P-0002486-T01-IM3	2718758	2577579	salivary_gland	minor	NS	NS	carcinoma	adenoid_cystic_carcinoma	NS	NS	n	COSM6922753	c.2400_2404delGTCAT	p.S801fs*29	Deletion - Frameshift	het	u	37	16:3823811-3823815	-		-		NA	Confirmed somatic variant	28481359	NA	surgery-fixed	primary	NA	223	1	1	16	3823811	3823815	1	3823791	3823835	16:3823791-3823835	ACACTCATCGCCCCGCTGGATGACGGGAACTGGTTCTGTGGCAG		0	5	#DIV/0!
TNFAIP3	ENST00000237289	2373	11896	1737801	1737801	1643632	haematopoietic_and_lymphoid_tissue	eye	NS	NS	lymphoid_neoplasm	MALT_lymphoma	NS	NS	n	COSM303697	c.295+2_295+6delTAAGA	p.?	Unknown		u	37	6:138192661-138192665	+		-		NA	Variant of unknown origin	22207688	NA	surgery - NOS	NS	60	154	22140	22140	6	138192661	138192665	1	138192641	138192685	6:138192641-138192685	TGGCGCTGAAAACGAACGGTAAGACTTGTTCTGTTGTGTTTCTT		0	5	#DIV/0!
ARID1A	ENST00000324856	6858	11110	P-0008439-T01-IM5	2724556	2583377	urinary_tract	bladder	NS	NS	carcinoma	transitional_cell_carcinoma	NS	NS	n	COSM6963088	c.376_380delGGCGG	p.G126fs*272	Deletion - Frameshift	het	u	37	1:27023270-27023274	+		-		NA	Confirmed somatic variant	28481359	NA	surgery-fixed	metastasis	NA	962	1	1	1	27023270	27023274	1	27023250	27023294	1:27023250-27023294	GCCGCCCGGCGGCGGCGGTGGCGGCAGCAGCGATGGGGTGGGGG		0	5	#DIV/0!
APC	ENST00000457016	8532	583	991068	991068	906357	large_intestine	NS	NS	NS	carcinoma	adenocarcinoma	NS	NS	n	COSM19276	c.3933_3937delTGGAA	p.G1312fs*1	Deletion - Frameshift		u	37	5:112175224-112175228	+		-		NA	Confirmed somatic variant	10638959	NA	surgery-fixed	NS	NA	2319	1	1	5	112175224	112175228	1	112175204	112175248	5:112175204-112175248	CAGAAATAAAAGAAAAGATTGGAACTAGGTCAGCTGAAGATCCT		0	5	#DIV/0!
NAPA	ENST00000263354	888	7641	TMEITL13	2746146	2604849	haematopoietic_and_lymphoid_tissue	NS	NS	NS	lymphoid_neoplasm	NK-T_cell_lymphoma	NS	NS	y	COSM6864791	c.304_308delAACTG	p.N102fs*26	Deletion - Frameshift		u	37	19:47998841-47998845	-		-		NA	Confirmed somatic variant	NA	673	NS	primary	60	10	3	3	19	47998841	47998845	3	47998821	47998865	19:47998821-47998865	CTCGATTGCTCGCATCAAACAGTTAATGGCCTCTGGAGAGAAAG		0	5	#DIV/0!
PUS1	ENST00000376649	1284	15508	2785191	2785191	2642770	haematopoietic_and_lymphoid_tissue	NS	NS	NS	lymphoid_neoplasm	NK_cell_leukaemia	NS	NS	y	COSM7447868	c.1229_1233delGCGCC	p.G410fs*10	Deletion - Frameshift		u	37	12:132426521-132426525	+		-		NA	Confirmed somatic variant	29674644	NA	blood-bone marrow	NS	72	2	1	1	12	132426521	132426525	1	132426501	132426545	12:132426501-132426545	CTCACGGCAGGTGGCACGGGCGCCAAGGTAGGGGCACAGTCCCA		0	5	#DIV/0!
APC	ENST00000457016	8532	583	2203915	2203915	2072154	large_intestine	NS	NS	NS	carcinoma	adenocarcinoma	NS	NS	n	COSM4166508	c.3631_3635delATGTC	p.M1211fs*4	Deletion - Frameshift		u	37	5:112174922-112174926	+		-		NA	Confirmed somatic variant	23085758	NA	surgery fresh/frozen	NS	NA	2319	1	1	5	112174922	112174926	1	112174902	112174946	5:112174902-112174946	AAGCAGTAAAACCGAACATATGTCTTCAAGCAGTGAGAATACGT		0	5	#DIV/0!
STAG2	ENST00000371160	3696	11355	PD11221a	1738810	1644641	haematopoietic_and_lymphoid_tissue	NS	NS	NS	haematopoietic_neoplasm	acute_myeloid_leukaemia	NS	NS	n	COSM5944419	c.476_480delATCCA	p.Y159fs*17	Deletion - Frameshift		u	37	23:123179027-123179031	+		-		NA	Variant of unknown origin	27276561	NA	NS	NS	NA	142	1	1	X	123179027	123179031	1	123179007	123179051	X:123179007-123179051	TTTTAGGATAGTGGAGATTATCCACTTACCATGGCTGGTCCTCA		0	5	#DIV/0!
WWP1	ENST00000517970	2769	17004	T166	1751597	1656413	kidney	NS	NS	NS	carcinoma	clear_cell_renal_cell_carcinoma	NS	NS	y	COSM307594	c.1797_1801delATTTA	p.I599fs*7	Deletion - Frameshift		u	37	8:87450861-87450865	+		-		NA	Confirmed somatic variant	22683710	NA	surgery fresh/frozen	primary	56	11	1	1	8	87450861	87450865	1	87450841	87450885	8:87450841-87450885	GGAGGCGCTTATATGTAATATTTAGAGGAGAAGAAGGACTTGAT		0	5	#DIV/0!
ARID1A	ENST00000324856	6858	11110	1658391	1658391	1572721	endometrium	NS	NS	NS	carcinoma	endometrioid_carcinoma	NS	NS	n	COSM211773	c.1996_2000delATTTC	p.I666fs*8	Deletion - Frameshift		u	37	1:27087422-27087426	+		-		NA	Confirmed somatic variant	21412130	NA	surgery fresh/frozen	NS	NA	962	1	1	1	27087422	27087426	1	27087402	27087446	1:27087402-27087446	TGGAGTGAGCACATCAGGGATTTCCAGCAGCCAAGGAGAGCAGA		0	5	#DIV/0!
POT1	ENST00000357628	1905	17284	ATLL_A-01	2461502	2324339	haematopoietic_and_lymphoid_tissue	NS	NS	NS	lymphoid_neoplasm	adult_T_cell_lymphoma-leukaemia	NS	NS	y	COSM5575158	c.125-4_125delCCAGA	p.?	Unknown		u	37	7:124511095-124511099	-		-		NA	Confirmed somatic variant	26574607	NA	blood-bone marrow	NS	59	11	22140	22140	7	124511095	124511099	1	124511075	124511119	7:124511075-124511119	AGTTACAACTGAGCAATAATCTGGAAAACACAAAAATATTTTAC		0	5	#DIV/0!
SRSF2	ENST00000392485	666	10783	PD8241a	1578659	1500079	haematopoietic_and_lymphoid_tissue	NS	NS	NS	haematopoietic_neoplasm	acute_myeloid_leukaemia	NS	NS	n	COSM5944337	c.303_307delCCGCC	p.S101fs*21	Deletion - Frameshift		u	37	17:74732936-74732940	-		-		NA	Variant of unknown origin	27276561	NA	NS	NS	NA	95	16	16	17	74732936	74732940	16	74732916	74732960	17:74732916-74732960	CTGCGGGGTGGCGGTCCCCGGCGGCTGTGGTGTGAGTCCGGGGG		0	5	#DIV/0!
SUCLG1	ENST00000393868	1041	11449	TCGA-BP-4165-01	2120448	1994684	kidney	NS	NS	NS	carcinoma	clear_cell_renal_cell_carcinoma	NS	NS	y	COSM3358397	c.57_61delCGGCC	p.G20fs*32	Deletion - Frameshift		u	37	2:84686333-84686337	-		-		NA	Confirmed somatic variant	NA	416	NS	NS	64	4	1	1	2	84686333	84686337	1	84686313	84686357	2:84686313-84686357	AGGAGACGGGCGGCGGCGAGGCCGCTGCTGCCGGAGACCATGGT		0	5	#DIV/0!
ARID1A	ENST00000324856	6858	11110	P-0004248-T01-IM5	2720656	2579477	kidney	NS	NS	NS	carcinoma	papillary_renal_cell_carcinoma	NS	NS	n	COSM6934295	c.4409_4413delCCAAT	p.T1470fs*19	Deletion - Frameshift	het	u	37	1:27101127-27101131	+		-		NA	Confirmed somatic variant	28481359	NA	surgery-fixed	metastasis	NA	962	2	2	1	27101127	27101131	2	27101107	27101151	1:27101107-27101151	GTCTCTGCACCCCCTGGCACCAATGCCCAGCAAAACATGCCACC		0	5	#DIV/0!
APC	ENST00000457016	8532	583	PR-00-160	1691494	1599761	prostate	NS	NS	NS	carcinoma	NS	NS	NS	y	COSM242469	c.1364_1368delAACTT	p.K455fs*3	Deletion - Frameshift		u	37	5:112157644-112157648	+		-		NA	Confirmed somatic variant	22610119	NA	surgery fresh/frozen	primary	60	2319	2	2	5	112157644	112157648	1	112157624	112157668	5:112157624-112157668	GCTGTGTGTGTTCTAATGAAACTTTCATTTGATGAAGAGCATAG		0	5	#DIV/0!
SLC5A9	ENST00000236495	2121	22146	TMEITL13	2746146	2604849	haematopoietic_and_lymphoid_tissue	NS	NS	NS	lymphoid_neoplasm	NK-T_cell_lymphoma	NS	NS	y	COSM7314847	c.692_696delTCATG	p.L231fs*44	Deletion - Frameshift		u	37	1:48697223-48697227	+		-		NA	Confirmed somatic variant	NA	673	NS	primary	60	6	1	1	1	48697223	48697227	1	48697203	48697247	1:48697203-48697247	CTTGGGTCCCCAGGTGGCCTCATGGCCGTGATCTACACAGATGC		0	5	#DIV/0!
NOTCH2	ENST00000256646	7416	7882	12D	1789048	1692452	haematopoietic_and_lymphoid_tissue	spleen	NS	NS	lymphoid_neoplasm	marginal_zone_lymphoma	NS	NS	y	COSM1235043	c.6867_6871delTGAAG	p.G2291fs*20	Deletion - Frameshift		u	37	1:120458474-120458478	-		-		NA	Confirmed somatic variant	22891273	NA	surgery fresh/frozen	NS	61	142	1	1	1	120458474	120458478	1	120458454	120458498	1:120458454-120458498	GGGGTGGTTATGTGCTTCCCTTCAGGTGGCCTGCTCTGGGGAGC		0	5	#DIV/0!
LAMB2	ENST00000305544	5397	6487	CHC205T	1652971	1567758	liver	NS	NS	NS	carcinoma	hepatocellular_carcinoma	NS	NS	y	COSM6203467	c.153_157delGGGCG	p.G52fs*7	Deletion - Frameshift		u	37	3:49170016-49170020	-		-		NA	Confirmed somatic variant	NA	381	fresh/frozen - NOS	primary	NA	9	1	1	3	49170016	49170020	1	49169996	49170040	3:49169996-49170040	GCTCGGCCCACCAGCAGGTCGCCCGTGGCGGGGTAGCAGCTTCC		0	5	#DIV/0!
PTEN	ENST00000371953	1212	9588	H_KU-214-1316307	2767631	2625850	breast	NS	NS	NS	carcinoma	ER-positive_carcinoma	NS	NS	n	COSM7346071	c.577_581delCTGTT	p.L193fs*7	Deletion - Frameshift		u	37	10:89711959-89711963	+		-		NA	Variant of unknown origin	30181556	NA	surgery-fixed	NS	NA	1239	1	1	10	89711959	89711963	1	89711939	89711983	10:89711939-89711983	GGATTATAGACCAGTGGCACTGTTGTTTCACAAGATGATGTTTG		0	5	#DIV/0!
RAD50	ENST00000265335	3939	9816	ICGC_0033	1815736	1714907	pancreas	NS	NS	NS	carcinoma	ductal_carcinoma	NS	NS	y	COSM1158978	c.1308_1312delAACTG	p.L439fs*4	Deletion - Frameshift		u	37	5:131925385-131925389	+		-		NA	Confirmed somatic variant	23103869	NA	surgery fresh/frozen	NS	NA	40	2	2	5	131925385	131925389	2	131925365	131925409	5:131925365-131925409	ATGAGATAAGAGATAAGAAAACTGGACTGGGAAGAATAATTGAG		0	5	#DIV/0!
PLA2G6	ENST00000332509	2421	9039	ER_3581	2532782	2394629	pituitary	NS	NS	NS	adenoma	GH	NS	NS	y	COSM5966979	c.1276_1280delGGCTC	p.G426fs*86	Deletion - Frameshift		u	37	22:38524344-38524348	-		-		NA	Confirmed somatic variant	26701869	NA	surgery fresh/frozen	NS	NA	3	1	1	22	38524344	38524348	1	38524324	38524368	22:38524324-38524368	GGGATGATGTGGCGCTGCAGAGCCCTGCTCCGCGGGGACCCCGT		0	5	#DIV/0!
TET2	ENST00000380013	6009	25941	PD7838a	1578256	1499676	haematopoietic_and_lymphoid_tissue	NS	NS	NS	haematopoietic_neoplasm	acute_myeloid_leukaemia	NS	NS	n	COSM5944236	c.3725_3729delACAAA	p.D1242fs*24	Deletion - Frameshift		u	37	4:106164857-106164861	+		-		NA	Variant of unknown origin	27276561	NA	NS	NS	NA	793	1	1	4	106164857	106164861	1	106164837	106164881	4:106164837-106164881	ATCCCGCTGTCTCTGGCTGACAAACTCTACTCGGAGCTTACCGA		0	5	#DIV/0!
APC	ENST00000457016	8532	583	2204127	2204127	2072366	large_intestine	NS	NS	NS	carcinoma	adenocarcinoma	NS	NS	n	COSM4169206	c.4032_4036delAGAAT	p.E1345fs*7	Deletion - Frameshift	hom	y	37	5:112175323-112175327	+		-		NA	Confirmed somatic variant	23085758	NA	surgery fresh/frozen	NS	NA	2319	1	1	5	112175323	112175327	1	112175303	112175347	5:112175303-112175347	AGGGTTCTAGTTTATCTTCAGAATCAGCCAGGCACAAAGCTGTT		0	5	#DIV/0!
KBTBD3	ENST00000526793	1839	22934	42	2497150	2359502	pancreas	ampulla_of_Vater	NS	NS	carcinoma	NS	NS	NS	y	COSM5733945	c.128_132delAGAAT	p.Q43fs*2	Deletion - Frameshift		u	37	11:105929693-105929697	-		-		NA	Confirmed somatic variant	26806338	NA	fresh/frozen - NOS	primary	NA	3	1	1	11	105929693	105929697	1	105929673	105929717	11:105929673-105929717	AGACATTTTGTTCTCTAAAATTCTGTAGTACACTTAAGATTTTT		0	5	#DIV/0!
CACNA2D4	ENST00000382722	3414	20202	TNKTL20	2634816	2495212	haematopoietic_and_lymphoid_tissue	NS	NS	NS	lymphoid_neoplasm	NK-T_cell_lymphoma	NS	NS	y	COSM6861304	c.1775_1779delCCGAA	p.S592fs*8	Deletion - Frameshift		u	37	12:1984444-1984448	-		-		NA	Confirmed somatic variant	NA	673	NS	primary	NA	11	1	1	12	1984444	1984448	1	1984424	1984468	12:1984424-1984468	CCTGGTCTTCCCACTCCACTTCGGAGAGATCCACACTGTTGTAG		0	5	#DIV/0!
RUNX1	ENST00000300305	1443	10471	71	2699452	2558356	breast	NS	NS	NS	carcinoma	ductal_carcinoma	NS	NS	n	COSM6906852	c.440_444delCTACC	p.A147fs*11	Deletion - Frameshift	het	u	37	21:36252918-36252922	-		-		NA	Confirmed somatic variant	29420467	NA	circulating tumour	NS	NA	202	1	1	21	36252918	36252922	1	36252898	36252942	21:36252898-36252942	CCTGGTTCTTCATGGCTGCGGTAGCATTTCTCAGCTCAGCCGAG		0	5	#DIV/0!
VHL	ENST00000256474	642	12687	G2	2053816	1934060	kidney	NS	NS	NS	carcinoma	clear_cell_renal_cell_carcinoma	NS	NS	n	COSM1731997	c.356_360delTCAGA	p.F119fs*1	Deletion - Frameshift		u	37	3:10188213-10188217	+		-		NA	Confirmed somatic variant	24166983	NA	surgery fresh/frozen	NS	62	1201	1	1	3	10188213	10188217	1	10188193	10188237	3:10188193-10188237	ATAGGTCACCTTTGGCTCTTCAGAGATGCAGGGACACACGATGG		0	5	#DIV/0!
ARID1A	ENST00000324856	6858	11110	P-0003814-T01-IM5	2720306	2579127	urinary_tract	urethra	NS	NS	carcinoma	adenocarcinoma	NS	NS	n	COSM6930904	c.4373_4377delAGTTT	p.Q1458fs*31	Deletion - Frameshift	het	u	37	1:27101091-27101095	+		-		NA	Confirmed somatic variant	28481359	NA	surgery-fixed	primary	NA	962	1	1	1	27101091	27101095	1	27101071	27101115	1:27101071-27101115	CAGAACCAATTTCCATTCCAGTTTGGCCGAGACCGTGTCTCTGC		0	5	#DIV/0!
RASA1	ENST00000274376	3144	9871	C32	2301959	2167242	large_intestine	NS	NS	NS	carcinoma	adenocarcinoma	NS	NS	y	COSM4611271	c.471_475delCTCTC	p.S158fs*20	Deletion - Frameshift	het	u	37	5:86564739-86564743	+		-		NA	Variant of unknown origin	24755471	NA	cell-line	NS	NA	49	1	1	5	86564739	86564743	1	86564719	86564763	5:86564719-86564763	GGACAGTGGACGAAGGTGACTCTCTGGATGGACCAGAATACGAG		0	5	#DIV/0!
RB1	ENST00000267163	2787	9884	S82790	808447	728686	eye	retina	NS	NS	retinoblastoma	NS	NS	NS	n	COSM898	c.336_340delGATGT	p.E112fs*6	Deletion - Frameshift		y	37	13:48916806-48916810	+		-		NA	Confirmed somatic variant	9311732	NA	surgery - NOS	primary	NA	402	1	1	13	48916806	48916810	1	48916786	48916830	13:48916786-48916830	CAGCAGTTGACCTAGATGAGATGTCGTTCACTTTTACTGAGCTA		0	5	#DIV/0!
SRSF2	ENST00000392485	666	10783	PD11145a	1738734	1644565	haematopoietic_and_lymphoid_tissue	NS	NS	NS	haematopoietic_neoplasm	acute_myeloid_leukaemia	NS	NS	n	COSM5944337	c.303_307delCCGCC	p.S101fs*21	Deletion - Frameshift		u	37	17:74732936-74732940	-		-		NA	Variant of unknown origin	27276561	NA	NS	NS	NA	95	16	16	17	74732936	74732940	16	74732916	74732960	17:74732916-74732960	CTGCGGGGTGGCGGTCCCCGGCGGCTGTGGTGTGAGTCCGGGGG		0	5	#DIV/0!
ZNF25	ENST00000302609	1371	13043	LUAD_E00522	1765259	1669579	lung	NS	NS	NS	carcinoma	adenocarcinoma	NS	NS	y	COSM392704	c.54_58delCAAGG	p.K19fs*14	Deletion - Frameshift		u	37	10:38246432-38246436	-		-		NA	Variant of unknown origin	22980975	NA	surgery - NOS	primary	46	5	2	2	10	38246432	38246436	1	38246412	38246456	10:38246412-38246456	GTCAGTAACTTCCATTCTTCCTTGGTGAATTCCACAATAACATC		0	5	#DIV/0!
CIC	ENST00000160740	4827	14214	ATL053	2488680	2351329	haematopoietic_and_lymphoid_tissue	NS	NS	NS	lymphoid_neoplasm	adult_T_cell_lymphoma-leukaemia	NS	NS	y	COSM5707042	c.652_656delGTCCA	p.V218fs*95	Deletion - Frameshift		u	37	19:42791766-42791770	+		-		NA	Confirmed somatic variant	26437031	NA	NS	NS	64	160	1	1	19	42791766	42791770	1	42791746	42791790	19:42791746-42791790	CAAGCGGCACCGGGCCCTGGTCCACCAGCGTCATCCCAACCAGG		0	5	#DIV/0!
UPF2	ENST00000356352	3819	17854	TCGA-E7-A97P-01	2385763	2248595	urinary_tract	bladder	NS	NS	carcinoma	NS	NS	NS	y	COSM7109059	c.3812_3816delGACGT	p.R1271fs?	Deletion - Frameshift		u	37	10:11963300-11963304	-		-		NA	Confirmed somatic variant	NA	413	NS	primary	73	17	1	1	10	11963300	11963304	1	11963280	11963324	10:11963280-11963324	GACACGTGCTGCTGGATCAACGTCTCCTAAAGGAACAAACAGGG		0	5	#DIV/0!
OSBPL3	ENST00000313367	2664	16370	SJOS001_M	2372200	2234993	bone	femur	NS	NS	osteosarcoma	fibroblastic	NS	NS	y	COSM5023342	c.214-4_214delACAGA	p.?	Unknown		u	37	7:24911414-24911418	-		-		NA	Confirmed somatic variant	24703847	NA	NS	metastasis	13	23	22140	22140	7	24911414	24911418	1	24911394	24911438	7:24911394-24911438	TTGTCCAGATAGAAGAATCTCTGTGGGGAAGAAAGTATTATTAA		0	5	#DIV/0!
SRSF2	ENST00000392485	666	10783	PD7675a	1578093	1499513	haematopoietic_and_lymphoid_tissue	NS	NS	NS	haematopoietic_neoplasm	acute_myeloid_leukaemia	NS	NS	n	COSM5944340	c.504_508delGTCCA	p.S169fs*44	Deletion - Frameshift		u	37	17:74732401-74732405	-		-		NA	Variant of unknown origin	27276561	NA	NS	NS	NA	95	1	1	17	74732401	74732405	1	74732381	74732425	17:74732381-74732425	ACCGACGAGGACTTGGACTTGGACCTTCGTGCGGATCTGGACTT		0	5	#DIV/0!
KIAA1797	ENST00000380249	5406	23377	2492710	2492710	2355325	skin	NS	NS	NS	malignant_melanoma	NS	NS	NS	y	COSM5730179	c.15_19delCAGGA	p.R6fs*3	Deletion - Frameshift		u	37	9:20715367-20715371	+		-		NA	Confirmed somatic variant	26286987	NA	surgery fresh/frozen	metastasis	NA	13	3	3	9	20715367	20715371	3	20715347	20715391	9:20715347-20715391	CAAAAATGTCAGATGATATCAGGAAAAGGTTTGAATTTCCAAAT		0	5	#DIV/0!
[truncated: 119,924 more rows]
[truncated: 4 more columns]

## Sheet: Supplementary Figure 1a
Cohort	Hugo_Symbol	Entrez_Gene_Id	Center	NCBI_Build	Chromosome	Start_Position	End_Position	start_minus_20	end_plus_20	coordinates_20bp	fasta	Strand	Variant_Classification	Variant_Type	Reference_Allele	Tumor_Seq_Allele1	Tumor_Seq_Allele2	dbSNP_RS	dbSNP_Val_Status	Tumor_Sample_Barcode	Matched_Norm_Sample_Barcode	Match_Norm_Seq_Allele1	Match_Norm_Seq_Allele2	Tumor_Validation_Allele1	Tumor_Validation_Allele2	Match_Norm_Validation_Allele1	Match_Norm_Validation_Allele2	Verification_Status	Validation_Status	Mutation_Status	Sequencing_Phase	Sequence_Source	Validation_Method	Score	BAM_File	Sequencer	Tumor_Sample_UUID	Matched_Norm_Sample_UUID	HGVSc	HGVSp	HGVSp_Short	Transcript_ID	Exon_Number	t_depth	t_ref_count	t_alt_count	n_depth	n_ref_count	n_alt_count
[truncated: 372 more rows]
[truncated: 87 more columns]

[truncated: 16 more sheets: Figure 2, Figure 4a, Figure 4b, Figure 4c, Figure 4d, Figure 4e, Figure 4f, Figure 5a, Figure 5d, Figure 6a, Figure 6d, Figure 7b, Figure 7e, Supplementary Figure 6, Figure 1c, Figure 1d]
